# Supplementary material for: Microbial co-occurrence complicates associations of gut microbiome with US immigration, dietary intake and obesity
Source: Genome Biol. 2021 Dec 10;22:336. doi: 10.1186/s13059-021-02559-w (PMC8665519; doi:10.1186/s13059-021-02559-w)
Supplement: Supplementary file 2 — Additional file 2: Table S2. Associations of 84 gut bacterial genera with obesity and US exposure. [file 13059_2021_2559_MOESM2_ESM.xlsx]

## Sheet: Table S2
Table S2. Assocaitions of 84 gut bacterial genera with obesity and US exposure.
	Association with Obesity				Association with US exposure
Taxa_Genus	Estimate	P	P.FDR	Taxa_Genus	Estimate	P	P.FDR
Intestinimonas	-0.0985714	3.99062e-14	3.3516e-12	Intestinimonas	-0.0756802	1.32654e-05	3.60387e-05
Eisenbergiella	-0.047765	1.40926e-09	5.922e-08	Eisenbergiella	0.21551	5.55409e-14	4.662e-13
Dorea	0.0675623	2.53719e-08	5.607e-07	Dorea	-0.100551	7.62375e-08	3.2004e-07
Ruthenibacterium	-0.0624291	1.70735e-07	2.8728e-06	Ruthenibacterium	0.111281	4.68398e-09	2.31247e-08
Acidaminococcus	0.0239071	3.31339e-07	4.634e-06	Acidaminococcus	0.32079	3.37865e-11	2.184e-10
Coprococcus	0.0534347	2.87731e-06	3.2235e-05	Coprococcus	-0.0992122	6.09936e-07	2.08602e-06
Anaerotruncus	-0.0622784	3.94518e-06	3.68667e-05	Anaerotruncus	0.161508	4.5326e-22	1.2684e-20
Eggerthella	-0.029584	3.052e-05	0.000232909	Eggerthella	0.165776	2.2496e-07	8.21739e-07
Faecalicatena	-0.0752775	4.32482e-05	0.000297877	Faecalicatena	0.0580503	2.58504e-06	8.36769e-06
Holdemanella	0.0358805	5.20253e-05	0.000312	Holdemanella	-0.110346	1.68261e-05	4.41e-05
Sellimonas	-0.0316661	6.65716e-05	0.00037296	Sellimonas	0.174017	1.15213e-09	6.44e-09
Megasphaera	0.0241149	0.000111508	0.000585417	Megasphaera	0.09005	0.0135733	0.024786
Prevotella	0.0214385	0.000123656	0.000611006	Prevotella	-0.308566	2.83863e-14	2.64939e-13
Catenibacterium	0.0176672	0.000144127	0.000672593	Catenibacterium	-0.226492	3.65021e-06	1.13562e-05
Cellulomonas	0.0223329	0.000199282	0.000881036	Cellulomonas	-0.374352	2.36762e-23	1.93793e-21
Holdemania	-0.0355453	0.000321049	0.00134841	Holdemania	-0.0524036	0.0229984	0.0411035
Hungatella	-0.0435899	0.000461711	0.00184684	Hungatella	0.130202	8.91341e-13	6.8066e-12
Roseburia	0.0352551	0.00165262	0.00533922	Roseburia	-0.13061	1.14758e-10	6.88548e-10
Methanobrevibacter	-0.0173475	0.00246207	0.00765977	Methanobrevibacter	-0.131663	0.000923543	0.00198917
Senegalimassilia	0.022125	0.00346701	0.010401	Senegalimassilia	-0.20086	2.11165e-11	1.47815e-10
Erysipelatoclostridium	-0.0296509	0.00376201	0.0108968	Erysipelatoclostridium	0.179863	4.48177e-16	7.52937e-15
Parasutterella	0.0129752	0.00790733	0.0201277	Parasutterella	0.147625	0.00154315	0.0030863
Veillonella	0.0175088	0.0151529	0.0344012	Veillonella	-0.120412	0.000137549	0.000330118
Pseudoflavonifractor	-0.0785568	2.67264e-08	5.607e-07	Pseudoflavonifractor	-0.00814137	0.613162	0.659168
Streptococcus	0.0376	3.06789e-06	3.2235e-05	Streptococcus	-0.0375022	0.18431	0.237785
Fournierella	-0.0726889	6.41907e-06	5.3928e-05	Fournierella	-0.00147624	0.916812	0.91
Ruminiclostridium	-0.0308684	4.61366e-05	0.000297877	Ruminiclostridium	-0.0445506	0.138292	0.186968
Sutterella	0.0141485	0.000602563	0.0023007	Sutterella	-0.0169561	0.758917	0.787026
Cloacibacillus	-0.035268	0.000653874	0.00238806	Cloacibacillus	0.0137197	0.533256	0.61361
Intestinibacter	0.0214474	0.000894116	0.00312941	Intestinibacter	-0.0681703	0.0533538	0.0829947
Actinomyces	0.0392283	0.00126229	0.00424129	Actinomyces	-0.0105757	0.572359	0.640346
Collinsella	0.0218255	0.00395134	0.0110637	Collinsella	0.0211223	0.482819	0.563289
Fusobacterium	0.0193275	0.00562525	0.0152426	Fusobacterium	-0.030759	0.346218	0.421483
Lactobacillus	0.0157845	0.00725929	0.0190556	Lactobacillus	-0.0801371	0.0386776	0.0635318
Dialister	0.0116426	0.0116379	0.0287526	Dialister	-0.0488959	0.322272	0.404043
Subdoligranulum	-0.0399773	0.0133664	0.0320793	Subdoligranulum	-0.00842675	0.550304	0.62467
Oscillibacter	-0.033075	0.0139658	0.0325868	Oscillibacter	-0.0361462	0.0328325	0.0551585
Gordonibacter	-0.0227964	0.0181804	0.0401882	Gordonibacter	0.0321005	0.174119	0.228532
Bittarella	-0.0298641	0.0257036	0.0553617	Bittarella	-0.0380535	0.0253929	0.0444375
Faecalibacterium	0.0209525	0.0275564	0.0578685	Faecalibacterium	-0.134422	1.88678e-08	8.34155e-08
Tyzzerella	-0.0310468	0.0318038	0.0631795	Tyzzerella	0.0899898	1.03601e-08	4.83471e-08
Phocea	0.0234035	0.0321962	0.0631795	Phocea	0.103785	6.20839e-07	2.08602e-06
Marvinbryantia	-0.028053	0.0323419	0.0631795	Marvinbryantia	-0.035834	0.0393292	0.0635318
Lachnoclostridium	-0.0266091	0.0445041	0.0849624	Lachnoclostridium	0.133696	5.78695e-15	7.44826e-14
Faecalitalea	-0.0295306	0.0501898	0.0936877	Faecalitalea	-0.027101	0.0730332	0.107628
Clostridium	-0.0299294	0.0576916	0.10535	Clostridium	-0.0378177	0.00887951	0.0169518
Pyramidobacter	-0.0202191	0.0613827	0.109705	Pyramidobacter	0.0186094	0.37775	0.453301
Desulfovibrio	-0.0117728	0.0699944	0.12249	Desulfovibrio	-0.071495	0.0415772	0.065896
Dielma	-0.0156705	0.0849859	0.14569	Dielma	0.112544	6.85506e-06	1.91942e-05
Butyricicoccus	-0.0246995	0.0916888	0.154037	Butyricicoccus	0.00772304	0.619931	0.659168
Megamonas	0.00893995	0.127259	0.209603	Megamonas	0.0314118	0.41941	0.496204
Klebsiella	0.00716477	0.136682	0.220794	Klebsiella	-0.15586	0.000990456	0.00202923
Butyrivibrio	-0.0100492	0.139823	0.221607	Butyrivibrio	-0.312309	5.61127e-21	1.17837e-19
Blautia	0.0252935	0.153336	0.238292	Blautia	0.0762784	2.78164e-09	1.46036e-08
Akkermansia	-0.00637224	0.156024	0.238292	Akkermansia	-0.0822631	0.105109	0.149647
Alistipes	-0.013572	0.166024	0.249036	Alistipes	-0.0334492	0.150635	0.200847
Mitsuokella	0.0102687	0.191729	0.282548	Mitsuokella	-0.0956586	0.000959028	0.00201396
Anaerostipes	-0.0121648	0.206001	0.298347	Anaerostipes	0.0592027	0.0124814	0.0232987
Enterococcus	0.00933823	0.239619	0.341152	Enterococcus	-0.0965253	0.000767934	0.00169754
Ruminococcus	0.012227	0.269414	0.37718	Ruminococcus	-0.109144	1.08743e-07	4.34972e-07
Coprobacter	-0.00958798	0.282204	0.388609	Coprobacter	0.0400906	0.117014	0.16382
Kluyvera	0.00888141	0.319164	0.432415	Kluyvera	-0.116432	5.12357e-06	1.53707e-05
Shigella	-0.00410246	0.361003	0.481337	Shigella	-0.0784534	0.122342	0.168471
Barnesiella	-0.0051417	0.382748	0.502357	Barnesiella	-0.0635529	0.100664	0.145789
Odoribacter	-0.0083247	0.401153	0.518413	Odoribacter	-0.0124963	0.586984	0.640346
Parabacteroides	-0.00893878	0.416166	0.529666	Parabacteroides	0.107331	2.15119e-07	8.21364e-07
Paraprevotella	0.00524615	0.465372	0.583451	Paraprevotella	-0.246182	6.20688e-15	7.44826e-14
Bifidobacterium	0.0043894	0.484805	0.598877	Bifidobacterium	0.0114379	0.752723	0.787026
Phascolarctobacterium	0.00345441	0.494169	0.601597	Phascolarctobacterium	-0.153765	0.00065076	0.0014774
Porphyromonas	0.00586073	0.540695	0.648834	Porphyromonas	-0.0527154	0.0267668	0.045886
Bilophila	-0.00318344	0.557949	0.660109	Bilophila	0.0110626	0.792161	0.811482
Acetivibrio	-0.00450003	0.65104	0.759547	Acetivibrio	-0.103451	6.17164e-06	1.78765e-05
Coprobacillus	0.00527014	0.661469	0.761143	Coprobacillus	0.0183788	0.332174	0.410332
Sanguibacteroides	-0.00282751	0.747166	0.848134	Sanguibacteroides	0.0298143	0.251611	0.320232
Escherichia	-0.00135187	0.791451	0.886425	Escherichia	-0.0247044	0.579802	0.640346
Eubacterium	-0.00344548	0.820044	0.906365	Eubacterium	-0.0585032	0.000100351	0.000247926
Comamonas	-0.0031044	0.832912	0.908631	Comamonas	-0.0573083	0.000214392	0.000500248
Flavonifractor	-0.0014437	0.855538	0.912735	Flavonifractor	0.281917	4.61411e-23	1.93793e-21
Bacteroides	-0.00214871	0.858406	0.912735	Bacteroides	0.144023	2.08079e-14	2.18483e-13
Adlercreutzia	0.000790985	0.918551	0.954077	Adlercreutzia	0.0563716	0.0558652	0.0853214
Dakarella	-0.000715197	0.920003	0.954077	Dakarella	-0.0844754	0.00831957	0.0162522
Pseudomonas	0.000846365	0.939068	0.961972	Pseudomonas	0.0376401	0.0676288	0.101443
Butyricimonas	0.000386662	0.958111	0.963172	Butyricimonas	-0.125805	4.78212e-05	0.000121727
Treponema	0.000597054	0.963172	0.963172	Treponema	-0.00302194	0.863991	0.874401
Adjusting for age, gender, center, moderate-to-vigorous physical activity, education level, income, antibiotic in last 6 months, diabetes, and metformin use.
