# Supplementary material for: Microbial co-occurrence complicates associations of gut microbiome with US immigration, dietary intake and obesity
Source: Genome Biol. 2021 Dec 10;22:336. doi: 10.1186/s13059-021-02559-w (PMC8665519; doi:10.1186/s13059-021-02559-w)
Supplement: Supplementary file 3 — Additional file 3: Table S4. Associations of 84 gut bacterial genera with obesity and US exposure after further adjusted for Hispanic background. [file 13059_2021_2559_MOESM3_ESM.xlsx]

## Sheet: TableS4
Table S4. Assocaitions of 84 gut bacterial genera with obesity and US exposure after further adjusted for Hispanic background
	Association with Obesity				Association with US exposure			Significant associtions with both obesity and US exposure (P.FDR<0.05)
Taxa_Genus	Estimate	P	P.FDR	Taxa_Genus	Estimate	P	P.FDR
Intestinimonas	-0.0966983	2.37689e-13	1.99659e-11	Intestinimonas	-0.0541203	0.00484984	0.0140478	Y
Eisenbergiella	-0.0506744	2.61403e-10	1.09789e-08	Eisenbergiella	0.160519	3.83785e-07	3.76788e-06	Y
Dorea	0.0682728	2.94402e-08	6.18244e-07	Dorea	-0.0799403	0.000106453	0.000526004	Y
Ruthenibacterium	-0.0663264	4.62583e-08	7.77139e-07	Ruthenibacterium	0.0738175	0.000421841	0.00154064	Y
Anaerotruncus	-0.0692918	6.37902e-07	8.93063e-06	Anaerotruncus	0.104663	9.4223e-09	1.58295e-07	Y
Acidaminococcus	0.0232396	1.03761e-06	1.24514e-05	Acidaminococcus	0.23458	1.11659e-05	6.69957e-05	Y
Coprococcus	0.0558306	1.29776e-06	1.36265e-05	Coprococcus	-0.0821144	0.000194343	0.000906933	Y
Eggerthella	-0.0313124	1.40024e-05	0.000106928	Eggerthella	0.092469	0.00880876	0.0224223	Y
Sellimonas	-0.0332174	3.8917e-05	0.000267072	Sellimonas	0.12368	8.60415e-05	0.000451718	Y
Cellulomonas	0.0252458	4.20098e-05	0.000267072	Cellulomonas	-0.293642	9.31128e-13	7.82148e-11	Y
Holdemanella	0.0364786	4.53237e-05	0.000267072	Holdemanella	-0.0811161	0.00436127	0.0130838	Y
Faecalicatena	-0.0755918	4.76914e-05	0.000267072	Faecalicatena	0.0484817	0.000396323	0.00151323	Y
Prevotella	0.0228929	5.45395e-05	0.000286332	Prevotella	-0.258841	7.30666e-09	1.5344e-07	Y
Catenibacterium	0.0173663	0.000219691	0.000971265	Catenibacterium	-0.174788	0.00124868	0.00403418	Y
Hungatella	-0.0457118	0.000312809	0.0013138	Hungatella	0.0917241	4.7676e-06	3.33732e-05	Y
Senegalimassilia	0.0249749	0.00112973	0.00379588	Senegalimassilia	-0.165962	5.52444e-07	4.64053e-06	Y
Roseburia	0.0365408	0.00130832	0.00422689	Roseburia	-0.0944737	2.42515e-05	0.000135808	Y
Intestinibacter	0.0208468	0.00137253	0.00427008	Intestinibacter	-0.0898445	0.0215853	0.0464914	Y
Erysipelatoclostridium	-0.0317042	0.00234878	0.00704633	Erysipelatoclostridium	0.130715	8.3472e-08	1.16861e-06	Y
Parasutterella	0.0128363	0.0092423	0.0235259	Parasutterella	0.130947	0.011257	0.0278115	Y
Veillonella	0.0183617	0.0118425	0.0292579	Veillonella	-0.096819	0.00555929	0.015566	Y
Tyzzerella	-0.0345706	0.0181248	0.0400654	Tyzzerella	0.058289	0.00081337	0.00273292	Y
Faecalibacterium	0.0223084	0.0212975	0.0458715	Faecalibacterium	-0.0796689	0.00244666	0.00761184	Y
Pseudoflavonifractor	-0.0812902	1.22548e-08	3.43133e-07	Pseudoflavonifractor	0.00237581	0.893938	0.904709	N
Fournierella	-0.0741546	5.08828e-06	4.32161e-05	Fournierella	0.00561133	0.720089	0.806499	N
Streptococcus	0.0369334	5.14477e-06	4.32161e-05	Streptococcus	-0.0396617	0.206841	0.310262	N
Ruminiclostridium	-0.0302226	7.29561e-05	0.000360489	Ruminiclostridium	-0.0136652	0.682691	0.774946	N
Megasphaera	0.023701	0.000165483	0.000772254	Megasphaera	0.058708	0.146948	0.228134	N
Holdemania	-0.0350551	0.000440011	0.00176004	Holdemania	-0.0457248	0.073397	0.134029	N
Sutterella	0.0143001	0.000582105	0.00222258	Sutterella	-0.0122622	0.841433	0.89088	N
Cloacibacillus	-0.0347196	0.000854426	0.00312051	Cloacibacillus	0.0290958	0.234434	0.339525	N
Actinomyces	0.0400951	0.00107027	0.00374594	Actinomyces	-0.0217543	0.29538	0.407514	N
Methanobrevibacter	-0.0174005	0.00261532	0.00757541	Methanobrevibacter	-0.0741403	0.0925222	0.165359	N
Collinsella	0.0215093	0.00479965	0.013439	Collinsella	0.00485333	0.884539	0.904709	N
Fusobacterium	0.0191156	0.00632438	0.017137	Fusobacterium	-0.04265	0.241405	0.343695	N
Lactobacillus	0.0157	0.00794372	0.0208523	Lactobacillus	-0.0631498	0.142792	0.228134	N
Dialister	0.0116017	0.0126587	0.030381	Dialister	-0.0673215	0.219091	0.322871	N
Subdoligranulum	-0.0388589	0.0170717	0.039834	Subdoligranulum	0.0116994	0.454675	0.561114	N
Oscillibacter	-0.0320921	0.0179634	0.0400654	Oscillibacter	-0.0194511	0.300784	0.407514	N
Gordonibacter	-0.0221171	0.0230156	0.0483329	Gordonibacter	0.00517092	0.843574	0.89088	N
Lachnoclostridium	-0.0291367	0.0315671	0.0645346	Lachnoclostridium	0.0835872	8.53827e-06	5.51704e-05	N
Bittarella	-0.0289006	0.0322673	0.0645346	Bittarella	-0.0272295	0.149373	0.228134	N
Marvinbryantia	-0.0265612	0.0450011	0.0879091	Marvinbryantia	-0.0297713	0.121791	0.204609	N
Pyramidobacter	-0.0216736	0.0471502	0.0900139	Pyramidobacter	0.0223115	0.339344	0.44539	N
Dielma	-0.0179511	0.0514993	0.096132	Dielma	0.0761576	0.00586684	0.0158972	N
Phocea	0.0204724	0.0642148	0.117262	Phocea	0.0825802	0.000335015	0.00140706	N
Faecalitalea	-0.0273849	0.0727224	0.129972	Faecalitalea	-0.0153199	0.359244	0.462403	N
Clostridium	-0.0282627	0.075468	0.132069	Clostridium	-0.0422145	0.00844734	0.0221743	N
Butyricicoccus	-0.0245531	0.0970177	0.166316	Butyricicoccus	0.00318349	0.853469	0.89088	N
Megamonas	0.00962325	0.104372	0.175346	Megamonas	0.0307943	0.474275	0.561114	N
Klebsiella	0.00772692	0.110397	0.178833	Klebsiella	-0.116898	0.026445	0.0541799	N
Desulfovibrio	-0.0104874	0.110706	0.178833	Desulfovibrio	-0.00303884	0.937553	0.937553	N
Akkermansia	-0.00694849	0.124852	0.197879	Akkermansia	-0.0463257	0.41082	0.515058	N
Enterococcus	0.0115322	0.152842	0.237754	Enterococcus	-0.0497633	0.115402	0.197832	N
Blautia	0.0244455	0.174185	0.266028	Blautia	0.0480905	0.000684518	0.00239581	N
Anaerostipes	-0.013065	0.177594	0.26639	Anaerostipes	0.0483648	0.0660283	0.123253	N
Mitsuokella	0.0105587	0.183624	0.270604	Mitsuokella	-0.0612889	0.0562832	0.10745	N
Alistipes	-0.0124998	0.205053	0.296973	Alistipes	-0.0189667	0.463243	0.561114	N
Coprobacter	-0.0103395	0.249787	0.35563	Coprobacter	0.0552173	0.0516973	0.10099	N
Butyrivibrio	-0.00791284	0.254251	0.35584	Butyrivibrio	-0.23432	1.54424e-10	6.4858e-09	N
Ruminococcus	0.0126438	0.258408	0.35584	Ruminococcus	-0.0808148	0.000386764	0.00151323	N
Kluyvera	0.00933486	0.298186	0.403994	Kluyvera	-0.129835	4.72788e-06	3.33732e-05	N
Paraprevotella	0.00683346	0.350692	0.465941	Paraprevotella	-0.176089	4.03702e-07	3.76788e-06	N
Shigella	-0.00417842	0.355002	0.465941	Shigella	-0.082291	0.144912	0.228134	N
Parabacteroides	-0.00947777	0.394867	0.504835	Parabacteroides	0.0840651	0.000236966	0.00104764	N
Barnesiella	-0.00503541	0.396656	0.504835	Barnesiella	-0.0115008	0.788809	0.871842	N
Odoribacter	-0.0082952	0.406258	0.509339	Odoribacter	0.0123206	0.629478	0.7313	N
Bifidobacterium	0.00465376	0.46157	0.565037	Bifidobacterium	-0.00716581	0.859063	0.89088	N
Phascolarctobacterium	0.00373564	0.464138	0.565037	Phascolarctobacterium	-0.113774	0.0227726	0.0478224	N
Porphyromonas	0.00690492	0.478868	0.574642	Porphyromonas	-0.012398	0.635534	0.7313	N
Bilophila	-0.00331354	0.544911	0.644684	Bilophila	0.0423639	0.363316	0.462403	N
Flavonifractor	-0.00433852	0.596105	0.695456	Flavonifractor	0.184277	2.97075e-09	8.3181e-08	N
Sanguibacteroides	-0.00411201	0.642247	0.739024	Sanguibacteroides	0.0415537	0.149252	0.228134	N
Acetivibrio	-0.0043636	0.669013	0.75942	Acetivibrio	-0.0409567	0.101156	0.177024	N
Coprobacillus	0.00460356	0.70509	0.789701	Coprobacillus	0.0150465	0.473047	0.561114	N
Bacteroides	-0.00435713	0.722118	0.798131	Bacteroides	0.108795	1.61459e-07	1.9375e-06	N
Escherichia	-0.00150082	0.770353	0.840385	Escherichia	-0.0517792	0.296618	0.407514	N
Treponema	0.00252986	0.845912	0.910982	Treponema	-0.0036711	0.85139	0.89088	N
Pseudomonas	0.00182704	0.869575	0.921967	Pseudomonas	0.0574832	0.0121108	0.0282585	N
Butyricimonas	0.00113877	0.878063	0.921967	Butyricimonas	-0.086598	0.0116945	0.0280668	N
Eubacterium	-0.00167306	0.913265	0.94709	Eubacterium	-0.0407478	0.0140876	0.0319826	N
Adlercreutzia	0.000239247	0.975492	0.981097	Adlercreutzia	0.07719	0.0183862	0.0406432	N
Comamonas	-0.000406892	0.978056	0.981097	Comamonas	-0.0350536	0.0419975	0.083995	N
Dakarella	0.000171101	0.981097	0.981097	Dakarella	-0.0354366	0.315724	0.420965	N
Adjusting for age, gender, hispanic background, center, moderate-to-vigorous physical activity, education level, income, antibiotic in last 6 months, diabetes, and metformin use.
