# Supplementary material for: Microbial co-occurrence complicates associations of gut microbiome with US immigration, dietary intake and obesity
Source: Genome Biol. 2021 Dec 10;22:336. doi: 10.1186/s13059-021-02559-w (PMC8665519; doi:10.1186/s13059-021-02559-w)
Supplement: Supplementary file 4 — Additional file 4: Table S5. Associations of 84 gut bacterial genera with US exposure and all covariates in the multivariable regression model. [file 13059_2021_2559_MOESM4_ESM.xlsx]

## Sheet: TableS5
Table S5. Associations of 84 gut bacterial genera with US exposure and all covariates in the multivariable regression model.
	US exposure		Age		Female	Male		Center Bronx	Center Chicago		Center Miami		Center San Diego		Antibiotic use		Education		Income		Physical activity		Diabetes		Metformin use
Taxa_Genus	Estimate	P.FDR	Estimate	P.FDR	Ref	Estimate	P.FDR	Ref	Estimate	P.FDR	Estimate	P.FDR	Estimate	P.FDR	Estimate	P.FDR	Estimate	P.FDR	Estimate	P.FDR	Estimate	P.FDR	Estimate	P.FDR	Estimate	P.FDR
Cellulomonas	-0.374352	1.93792e-21	-0.0343009	1.31471e-07	Ref	1.06784	2.77823e-15	Ref	0.9568	2.72226e-07	0.578575	0.144317	0.522226	0.102406	-0.111946	0.999	-0.171302	0.015402	-0.0328786	0.999	-0.0336225	0.999	-0.0402943	0.999	-0.136365	0.999
Flavonifractor	0.281917	1.93792e-21	-0.00718455	0.999	Ref	-0.339206	0.0319637	Ref	-0.484367	0.00632516	0.241572	0.999	-0.330169	0.586566	-0.387116	0.007886	0.125962	0.0239857	0.010328	0.999	0.101193	0.999	-0.0660755	0.999	0.429473	0.221168
Anaerotruncus	0.161508	1.26913e-20	0.00624414	0.999	Ref	-0.356397	1.86811e-08	Ref	-0.0224186	0.999	-0.106373	0.999	-0.0946902	0.999	0.116864	0.999	0.058539	0.34005	-0.0164436	0.999	0.0644927	0.999	-0.0393945	0.999	0.127128	0.999
Butyrivibrio	-0.312309	1.17837e-19	0.0123677	0.999	Ref	0.481403	0.00131664	Ref	0.646003	0.000512899	0.0607467	0.999	0.737385	2.14531e-05	0.29191	0.968917	-0.0919766	0.999	0.0424536	0.999	-0.0743261	0.999	-0.0359039	0.999	-0.777821	0.000262533
Erysipelatoclostridium	0.179863	7.52938e-15	0.00630616	0.999	Ref	-0.273584	0.0196724	Ref	-0.214911	0.999	0.12317	0.999	-0.284539	0.238782	-0.342503	0.000774146	0.0662271	0.999	-0.012488	0.999	0.127112	0.999	-0.0136315	0.999	0.25295	0.999
Lachnoclostridium	0.133696	7.44825e-14	0.00816575	0.135819	Ref	-0.176955	0.17601	Ref	-0.264437	0.0281071	0.11347	0.999	-0.207533	0.412041	-0.426367	9.47291e-11	0.0731518	0.0396524	0.00147119	0.999	0.140808	0.0881546	0.0702714	0.999	0.346409	0.00484118
Paraprevotella	-0.246182	7.44825e-14	-0.0176961	0.0177539	Ref	0.654324	6.33548e-08	Ref	0.717117	1.1508e-05	0.28782	0.999	1.04291	1.93213e-12	-0.0693175	0.999	-0.0444677	0.999	-0.00956247	0.999	-0.043922	0.999	0.0119	0.999	0.023332	0.999
Bacteroides	0.144023	2.18483e-13	0.00382524	0.999	Ref	-0.379737	1.82595e-07	Ref	-0.0512222	0.999	-0.00277268	0.999	0.29446	0.024241	-0.230031	0.0390485	0.0768455	0.070957	0.0222798	0.999	0.0451575	0.999	-0.0014234	0.999	0.0609501	0.999
Prevotella	-0.308566	2.64939e-13	-0.0401333	6.00055e-09	Ref	1.21676	6.32438e-17	Ref	0.48032	0.500476	0.337532	0.999	-0.141048	0.999	-0.00901009	0.999	-0.223538	0.000560486	-0.0727595	0.999	-0.0308235	0.999	0.00601664	0.999	-0.455998	0.999
Eisenbergiella	0.21551	4.66543e-13	0.0265044	9.22458e-08	Ref	-0.59759	5.17734e-08	Ref	-0.387476	0.142437	0.14408	0.999	-0.392077	0.126924	-0.232525	0.999	0.101925	0.304145	0.0140885	0.999	0.112491	0.999	-0.0819934	0.999	0.499209	0.0450052
Hungatella	0.130202	6.80661e-12	0.0158259	8.69944e-07	Ref	-0.167826	0.516322	Ref	-0.209184	0.645801	-0.0516602	0.999	-0.251029	0.117808	-0.165676	0.769431	0.0686227	0.173867	-0.00993347	0.999	0.104646	0.999	-0.0368196	0.999	0.336926	0.0200572
Senegalimassilia	-0.20086	1.47815e-10	-0.0140733	0.163717	Ref	0.682859	1.28407e-09	Ref	0.09404	0.999	0.190665	0.999	-0.333677	0.832508	0.458844	0.00100864	-0.111393	0.201426	-0.0107087	0.999	-0.0388018	0.999	0.0994967	0.999	-0.315565	0.999
Acidaminococcus	0.32079	2.18313e-10	-0.0480243	5.51877e-09	Ref	0.413798	0.925907	Ref	-1.00627	0.00012241	0.356427	0.999	-0.277985	0.999	-0.100999	0.999	-0.0606595	0.999	-0.0361856	0.999	0.122771	0.999	0.247294	0.999	0.479382	0.999
Roseburia	-0.13061	6.88551e-10	-0.00639894	0.999	Ref	0.253122	0.0173892	Ref	0.205093	0.999	-0.109148	0.999	0.202239	0.999	-0.0575033	0.999	-0.0126293	0.999	0.0172593	0.999	-0.0581283	0.999	-0.0103743	0.999	-0.406871	0.0056674
Sellimonas	0.174017	6.45194e-09	0.00832943	0.999	Ref	-0.316985	0.0834046	Ref	-0.266156	0.999	0.114208	0.999	-0.153383	0.999	-0.295102	0.263706	-0.00871657	0.999	0.0241801	0.999	0.197777	0.498843	-0.0292465	0.999	0.140535	0.999
Blautia	0.0762784	1.46036e-08	-0.00616253	0.129389	Ref	0.0257507	0.999	Ref	0.0118509	0.999	0.116786	0.999	-0.0468139	0.999	-0.138857	0.164989	0.0461274	0.279919	0.00530051	0.999	0.0250712	0.999	0.0492092	0.999	-0.068473	0.999
Ruthenibacterium	0.111281	2.31444e-08	0.0110432	0.0106862	Ref	-0.441228	5.30941e-10	Ref	-0.121767	0.999	0.202306	0.999	-0.324045	0.00666465	-0.0392095	0.999	0.0895765	0.00999929	-0.00491832	0.999	0.0349588	0.999	-0.103688	0.999	0.258669	0.577901
Tyzzerella	0.0899898	4.83472e-08	0.00959251	0.00486514	Ref	-0.139488	0.706777	Ref	-0.00606498	0.999	0.161605	0.999	-0.059178	0.999	-0.213227	0.008856	0.0420843	0.999	0.00813766	0.999	0.100092	0.954063	-0.0229705	0.999	-0.093635	0.999
Faecalibacterium	-0.134422	8.34155e-08	-0.015835	0.00108006	Ref	0.411078	2.9175e-05	Ref	0.237394	0.999	-0.33774	0.355633	0.0541579	0.999	0.291151	0.0418523	-0.0159887	0.999	-0.00714254	0.999	-0.122086	0.999	0.0172853	0.999	-0.691214	8.80432e-07
Dorea	-0.100551	3.20198e-07	-0.01886	2.92179e-09	Ref	0.38785	7.03919e-08	Ref	0.351619	0.00114153	-0.0243279	0.999	0.144799	0.999	0.214503	0.0876403	-0.0502991	0.999	-0.0054062	0.999	-0.0962658	0.999	0.0660789	0.999	-0.564791	1.94186e-07
Ruminococcus	-0.109144	4.34973e-07	-0.0145629	0.000258492	Ref	0.235174	0.057526	Ref	0.247893	0.436668	-0.354583	0.0403362	0.12338	0.999	0.349204	0.000102558	-0.0380694	0.999	0.00343608	0.999	-0.101089	0.999	-0.0107476	0.999	-0.566862	3.98607e-06
Parabacteroides	0.107331	8.21363e-07	0.0124303	0.00641359	Ref	-0.160714	0.999	Ref	-0.0981072	0.999	-0.0592895	0.999	0.0070521	0.999	-0.213029	0.273438	0.0705165	0.456214	0.0238711	0.999	-0.0670153	0.999	-0.114999	0.999	0.372033	0.030755
Eggerthella	0.165776	8.21593e-07	0.0171789	0.0342955	Ref	-0.803326	1.04043e-11	Ref	-0.360426	0.766278	0.150323	0.999	-0.34206	0.999	-0.445565	0.00589628	0.0990723	0.971172	0.00666777	0.999	0.088386	0.999	-0.109564	0.999	0.322858	0.999
Coprococcus	-0.0992122	2.08602e-06	-0.0132106	0.00103314	Ref	0.336345	4.59028e-05	Ref	0.288594	0.065735	-0.151909	0.999	0.144786	0.999	0.282136	0.00427366	-0.0727207	0.240044	0.00149853	0.999	-0.0468911	0.999	0.0151356	0.999	-0.355587	0.0331765
Phocea	0.103785	2.08602e-06	-0.00201038	0.999	Ref	-0.0419793	0.999	Ref	-0.203857	0.999	0.167001	0.999	-0.0502674	0.999	0.0938009	0.999	0.0649986	0.911981	0.0358016	0.999	-0.0906331	0.999	-0.00501003	0.999	0.0944426	0.999
Faecalicatena	0.0580503	8.35166e-06	0.00682593	0.0228914	Ref	-0.0811216	0.999	Ref	-0.144834	0.555609	0.111061	0.999	-0.193777	0.0240581	-0.0500734	0.999	0.0378195	0.999	0.0117127	0.999	0.106646	0.0509549	-0.00303041	0.999	0.0570841	0.999
Catenibacterium	-0.226492	1.13562e-05	-0.0385851	1.79242e-05	Ref	1.02962	4.03482e-08	Ref	-0.133235	0.999	0.852612	0.0356194	-0.656495	0.160941	0.628088	0.02058	-0.18683	0.154672	-0.0429989	0.999	-0.0521792	0.999	0.264951	0.999	-0.499462	0.999
Kluyvera	-0.116432	1.53707e-05	0.0143668	0.0178165	Ref	0.163647	0.999	Ref	-0.00699846	0.999	-0.295411	0.999	0.526047	0.000165219	-0.327905	0.0205794	-0.0822623	0.722349	-0.0183857	0.999	0.0360013	0.999	0.0758309	0.999	0.276085	0.999
Acetivibrio	-0.103451	1.78765e-05	0.00653887	0.999	Ref	0.134583	0.999	Ref	0.441505	0.000686573	-0.331956	0.281213	0.6058	8.70741e-08	-0.166495	0.999	-0.0157351	0.999	0.00446792	0.999	0.102439	0.999	-0.0380348	0.999	-0.184013	0.999
Dielma	0.112544	1.91942e-05	0.00323231	0.999	Ref	-0.197051	0.999	Ref	0.117608	0.999	0.581296	0.000225921	0.24615	0.999	-0.0573803	0.999	0.0969643	0.132594	-0.000275296	0.999	-0.006496	0.999	-0.0175856	0.999	0.479151	0.0124813
Intestinimonas	-0.0756802	3.5945e-05	0.0139137	1.182e-05	Ref	-0.117035	0.999	Ref	0.0596927	0.999	0.0775166	0.999	0.0764564	0.999	0.175349	0.330745	0.0420002	0.999	0.0203054	0.999	0.0644832	0.999	-0.101433	0.999	-0.0585863	0.999
Holdemanella	-0.110346	4.41685e-05	-0.025782	3.46039e-09	Ref	0.692521	1.36865e-13	Ref	0.172578	0.999	-0.295203	0.999	-0.296283	0.634743	0.308076	0.0504983	-0.103539	0.0837173	-0.00264992	0.999	-0.107996	0.999	0.0691338	0.999	-0.321866	0.999
Butyricimonas	-0.125805	0.000121727	0.0135863	0.322315	Ref	0.16696	0.999	Ref	-0.156852	0.999	0.00943212	0.999	0.31426	0.999	0.326933	0.213886	-0.0152385	0.999	0.0206893	0.999	-0.0374416	0.999	-0.0294399	0.999	0.0630638	0.999
Eubacterium	-0.0585032	0.000247925	-0.00562722	0.999	Ref	0.031368	0.999	Ref	0.255375	0.00726905	-0.081527	0.999	0.24792	0.0118161	0.155001	0.273018	0.0120149	0.999	0.00745575	0.999	0.0286374	0.999	0.024637	0.999	-0.4027	1.00343e-05
Veillonella	-0.120412	0.000330118	0.00499316	0.999	Ref	0.101495	0.999	Ref	0.42562	0.153402	-0.500649	0.113859	0.350696	0.863511	-0.172349	0.999	-0.132115	0.0548977	-0.0312461	0.999	-0.0716963	0.999	0.0530946	0.999	-0.550549	0.0467561
Comamonas	-0.0573083	0.000500247	0.00449057	0.999	Ref	0.0838881	0.999	Ref	0.0227558	0.999	-0.111774	0.999	-0.00350743	0.999	0.039179	0.999	-0.0250653	0.999	-0.0130789	0.999	-0.00745964	0.999	-0.00144543	0.999	0.125432	0.999
Phascolarctobacterium	-0.153765	0.0014774	-0.0102473	0.999	Ref	1.30665	1.19065e-15	Ref	0.0460743	0.999	0.134181	0.999	-0.348705	0.999	0.0752656	0.999	-0.134608	0.999	-0.0431552	0.999	-0.171455	0.999	0.0668958	0.999	-0.607739	0.639044
Enterococcus	-0.0965253	0.00169754	0.00425585	0.999	Ref	0.0550388	0.999	Ref	-0.0748936	0.999	-0.193214	0.999	0.298631	0.999	-0.603647	1.75667e-07	-0.0744375	0.999	0.00545532	0.999	0.0305916	0.999	0.0588013	0.999	-0.0181871	0.999
Methanobrevibacter	-0.131663	0.00198917	0.021646	0.0285564	Ref	0.721396	6.68573e-06	Ref	0.0964036	0.999	0.467901	0.999	-0.0618541	0.999	0.280281	0.999	-0.147583	0.2086	0.0198569	0.999	0.0318547	0.999	-0.138262	0.999	-0.225109	0.999
Mitsuokella	-0.0956586	0.00201396	-0.026033	3.06074e-07	Ref	0.568789	5.43124e-07	Ref	-0.171442	0.999	0.137279	0.999	-0.210898	0.999	0.262115	0.821565	-0.0990989	0.446175	-0.0174853	0.999	0.0324984	0.999	-0.049605	0.999	0.0450923	0.999
Klebsiella	-0.15586	0.00202923	0.0368209	2.68615e-05	Ref	0.648328	0.00419569	Ref	-0.336793	0.999	-0.352627	0.999	0.275631	0.999	-0.686177	0.00297578	-0.187365	0.105835	-0.0796546	0.999	0.134179	0.999	0.151864	0.999	0.518991	0.999
Parasutterella	0.147625	0.0030863	-0.00690688	0.999	Ref	-0.142092	0.999	Ref	0.0265162	0.999	0.190954	0.999	0.250022	0.999	0.0120339	0.999	0.147849	0.820333	-0.00347505	0.999	-0.187771	0.999	-0.126491	0.999	-0.332428	0.999
Dakarella	-0.0844754	0.0162522	0.00107551	0.999	Ref	-0.26961	0.999	Ref	-0.572902	0.0029984	-0.267775	0.999	-0.0961602	0.999	0.0402993	0.999	-0.00633155	0.999	0.0127991	0.999	-0.319885	0.00630334	-0.0680119	0.999	-0.250927	0.999
Clostridium	-0.0378177	0.0169518	0.00686948	0.148676	Ref	0.0070933	0.999	Ref	0.233359	0.0160448	0.0759045	0.999	0.160336	0.873942	0.0757635	0.999	0.0364266	0.999	0.0123265	0.999	0.0474453	0.999	-0.0753969	0.999	-0.145378	0.999
Anaerostipes	0.0592027	0.0232987	0.00067001	0.999	Ref	-0.112574	0.999	Ref	0.014543	0.999	-0.0438248	0.999	-0.202106	0.999	0.144212	0.999	0.0904121	0.158882	0.0273163	0.999	-0.0334988	0.999	-0.0128682	0.999	-0.561246	0.000238776
Megasphaera	0.09005	0.024786	-0.0277669	4.84593e-05	Ref	0.587209	0.000162015	Ref	-0.85983	4.54615e-06	0.032402	0.999	-0.37721	0.999	0.123308	0.999	-0.134026	0.23298	-0.0357418	0.999	0.160587	0.999	0.152765	0.999	0.126334	0.999
Holdemania	-0.0524036	0.0411035	0.0141277	0.00471762	Ref	-0.270607	0.0428353	Ref	-0.179607	0.999	-0.0732053	0.999	0.250251	0.999	0.25539	0.13219	0.0281795	0.999	0.00171605	0.999	-0.113041	0.999	-0.0772011	0.999	-0.118684	0.999
Bittarella	-0.0380535	0.0444375	0.00825892	0.119336	Ref	0.0845928	0.999	Ref	0.0326806	0.999	0.222878	0.686799	0.0784522	0.999	0.0532665	0.999	0.0386897	0.999	0.0128836	0.999	-0.00657183	0.999	-0.0770293	0.999	-0.00419827	0.999
Porphyromonas	-0.0527154	0.045886	-0.00444804	0.999	Ref	0.105265	0.999	Ref	-0.0357607	0.999	1.22182	7.70947e-23	-0.357545	0.0441987	-0.22475	0.592186	0.0542719	0.999	-0.0124065	0.999	-0.00683109	0.999	-0.0713246	0.999	-0.0771968	0.999
Oscillibacter	-0.0361462	0.0551585	-0.00550501	0.999	Ref	0.0215402	0.999	Ref	0.0385969	0.999	0.0135662	0.999	0.0428024	0.999	0.325961	3.5825e-06	-0.0177859	0.999	0.00723618	0.999	-0.0300618	0.999	-0.0667615	0.999	-0.00301357	0.999
Lactobacillus	-0.0801371	0.0635318	-0.000389389	0.999	Ref	0.120334	0.999	Ref	-0.829529	6.59603e-05	-0.348793	0.999	-0.669264	0.00570472	-0.243457	0.999	-0.113585	0.999	-0.0268813	0.999	-0.00922233	0.999	0.28242	0.521782	-0.028988	0.999
Marvinbryantia	-0.035834	0.0635318	0.00619648	0.999	Ref	-0.145398	0.999	Ref	-0.0455404	0.999	-0.0972025	0.999	-0.0137838	0.999	0.0426732	0.999	-0.00624018	0.999	0.0294214	0.999	0.00130813	0.999	-0.0493961	0.999	-0.259944	0.259889
Desulfovibrio	-0.071495	0.065896	0.0206582	0.0091444	Ref	0.325542	0.504117	Ref	-0.0217604	0.999	-0.122625	0.999	-0.225641	0.999	0.424079	0.0475916	-0.00899057	0.999	-0.0143438	0.999	-0.0707448	0.999	0.021381	0.999	-0.0111553	0.999
Intestinibacter	-0.0681703	0.0829947	-0.0134807	0.999	Ref	-0.262661	0.999	Ref	0.403125	0.694936	-0.559358	0.115044	0.10032	0.999	-0.0256287	0.999	-0.096987	0.999	-0.0181919	0.999	-0.0907778	0.999	-0.106295	0.999	-1.2017	1.56249e-09
Adlercreutzia	0.0563716	0.0853214	0.00600543	0.999	Ref	-0.230705	0.999	Ref	0.421432	0.0804309	-0.175087	0.999	0.750715	3.80072e-07	0.181654	0.999	0.0883991	0.999	-0.000949006	0.999	-0.224125	0.216979	-0.0909266	0.999	-0.418318	0.418765
Pseudomonas	0.0376401	0.101443	0.0245064	5.79643e-13	Ref	0.175681	0.969123	Ref	0.121949	0.999	-0.094248	0.999	0.0733166	0.999	0.0220803	0.999	-0.0387036	0.999	0.0147653	0.999	-0.085016	0.999	0.03595	0.999	0.0851184	0.999
Faecalitalea	-0.027101	0.107628	0.00813749	0.0338259	Ref	-0.0755552	0.999	Ref	0.28255	0.00134156	-0.205963	0.498486	0.276158	0.00211833	0.0172605	0.999	0.0145099	0.999	-0.00188933	0.999	-0.011443	0.999	0.00664838	0.999	-0.199851	0.746825
Barnesiella	-0.0635529	0.145789	0.0166614	0.390731	Ref	-0.0292272	0.999	Ref	0.116651	0.999	-0.495541	0.817462	0.633658	0.0133869	0.413692	0.193546	0.0103865	0.999	0.0029452	0.999	-0.0486947	0.999	-0.0431107	0.999	-0.474666	0.999
Akkermansia	-0.0822631	0.149647	0.0249037	0.105645	Ref	-0.73158	0.00169361	Ref	-0.314452	0.999	-0.548	0.999	-0.264017	0.999	0.657935	0.0184465	0.0935318	0.999	0.00051243	0.999	-0.0390538	0.999	0.0440033	0.999	0.685822	0.630265
Coprobacter	0.0400906	0.16382	0.00554172	0.999	Ref	-0.240189	0.455985	Ref	-0.212813	0.999	-0.103485	0.999	0.334617	0.212728	-0.0858892	0.999	0.0507275	0.999	0.0307685	0.999	0.0198787	0.999	0.0178525	0.999	-0.101942	0.999
Shigella	-0.0784534	0.168472	0.0279711	0.0246941	Ref	-0.134982	0.999	Ref	0.0208671	0.999	0.0146266	0.999	0.790176	0.0277533	-0.0199224	0.999	-0.0649195	0.999	-0.00136358	0.999	0.000553013	0.999	0.265968	0.999	1.89371	1.6944e-11
Ruminiclostridium	-0.0445506	0.187363	0.0214542	0.000232368	Ref	-0.265023	0.758779	Ref	0.497881	0.0109734	0.476109	0.116284	0.666065	2.76109e-05	0.211274	0.999	-0.00758155	0.999	0.00263144	0.999	0.0178529	0.999	-0.149134	0.999	-0.0165465	0.999
Alistipes	-0.0334492	0.200847	0.0111655	0.135158	Ref	-0.254829	0.100009	Ref	0.0660513	0.999	-0.319645	0.465772	0.410425	0.00399483	0.214978	0.70639	0.0841396	0.272856	0.0300416	0.999	-0.02235	0.999	-0.0889342	0.999	-0.0260035	0.999
Gordonibacter	0.0321005	0.228532	-0.00199285	0.999	Ref	-0.430199	6.19222e-06	Ref	0.374216	0.0212564	-0.178532	0.999	0.35221	0.0487552	0.155083	0.999	0.0100528	0.999	0.00277068	0.999	-0.0707555	0.999	-0.134611	0.999	0.141	0.999
Streptococcus	-0.0375022	0.238185	0.00811326	0.999	Ref	-0.121083	0.999	Ref	0.0798354	0.999	-0.0437477	0.999	-0.170569	0.999	-0.29474	0.245398	-0.0289442	0.999	-0.0377131	0.999	-0.00112986	0.999	0.0419965	0.999	-0.134017	0.999
Sanguibacteroides	0.0298143	0.320232	0.00288002	0.999	Ref	0.147537	0.999	Ref	-0.0192163	0.999	-0.00627088	0.999	0.355972	0.133162	0.0715778	0.999	-0.0375412	0.999	0.0269706	0.999	-0.0395089	0.999	-0.109283	0.999	0.373273	0.379153
Dialister	-0.0488959	0.404043	-0.050042	2.67034e-09	Ref	-0.226119	0.999	Ref	0.318886	0.999	-0.315586	0.999	-0.32971	0.999	0.0474085	0.999	0.102246	0.999	0.0137611	0.999	-0.0539677	0.999	-0.0189689	0.999	-0.129034	0.999
Coprobacillus	0.0183788	0.410332	0.00776684	0.591808	Ref	0.13681	0.999	Ref	-0.177717	0.999	0.136968	0.999	-0.31014	0.0134667	-0.022246	0.999	0.0198392	0.999	0.0163352	0.999	-0.00146464	0.999	0.0484353	0.999	-0.0480176	0.999
Fusobacterium	-0.030759	0.421483	0.00174772	0.999	Ref	0.234824	0.999	Ref	-0.364309	0.834739	-0.379496	0.999	0.0672342	0.999	0.0243405	0.999	-0.0197252	0.999	0.0156636	0.999	0.109438	0.999	0.147968	0.999	0.152733	0.999
Pyramidobacter	0.0186094	0.453301	0.0100542	0.145491	Ref	-0.0667018	0.999	Ref	0.121478	0.999	0.123285	0.999	0.0265368	0.999	-0.0427311	0.999	0.0152174	0.999	-0.0176776	0.999	-0.000429678	0.999	0.0756937	0.999	0.228685	0.999
Megamonas	0.0314118	0.496204	-0.00820031	0.999	Ref	0.174664	0.999	Ref	-0.192123	0.999	-0.0725512	0.999	-0.033951	0.999	0.196993	0.999	-0.0418424	0.999	0.0847045	0.253004	-0.141282	0.999	0.210776	0.999	0.107804	0.999
Collinsella	0.0211223	0.563289	-0.0246006	6.86253e-06	Ref	0.592637	5.10423e-07	Ref	-0.0470122	0.999	0.015614	0.999	-0.203121	0.999	0.414367	0.00732583	-0.108926	0.270686	-0.0264488	0.999	-0.0141158	0.999	0.157412	0.999	-0.205126	0.999
Cloacibacillus	0.0137197	0.61361	0.011844	0.0342825	Ref	-0.122424	0.999	Ref	-0.0304881	0.999	0.20134	0.999	0.456283	0.000150727	0.0749243	0.999	-0.0192444	0.999	-0.0128612	0.999	0.0341432	0.999	0.108296	0.999	0.281355	0.963288
Subdoligranulum	-0.00842675	0.62467	0.000806738	0.999	Ref	0.0356063	0.999	Ref	0.229285	0.0146943	-0.153657	0.999	0.0343937	0.999	0.170103	0.0493269	-0.0202114	0.999	0.00242487	0.999	-0.00166308	0.999	-0.0373635	0.999	-0.282636	0.00628204
Actinomyces	-0.0105757	0.640346	-0.0102924	0.0256459	Ref	0.159191	0.996851	Ref	0.0622275	0.999	0.123376	0.999	-0.0176718	0.999	-0.0505514	0.999	-0.0502691	0.999	-0.0241284	0.999	-0.0213665	0.999	0.0712372	0.999	-0.201794	0.999
Escherichia	-0.0247044	0.640346	0.0250781	0.018596	Ref	-0.0703028	0.999	Ref	-0.0137151	0.999	0.092439	0.999	0.554627	0.346387	0.0561789	0.999	-0.117568	0.999	-0.00581542	0.999	-0.00667132	0.999	0.143264	0.999	1.98666	1.75922e-16
Odoribacter	-0.0124963	0.640346	0.00736527	0.999	Ref	0.00500317	0.999	Ref	0.031787	0.999	0.105131	0.999	0.0323523	0.999	0.163909	0.999	0.0548045	0.999	0.0155624	0.999	-0.151689	0.752806	-0.134674	0.999	0.367506	0.132577
Pseudoflavonifractor	-0.00814137	0.659168	0.0126395	2.1724e-05	Ref	-0.137974	0.940205	Ref	0.0265563	0.999	0.0470533	0.999	-0.011762	0.999	0.227866	0.00463761	0.027428	0.999	0.0188758	0.999	0.039868	0.999	-0.0772743	0.999	-0.156485	0.999
Butyricicoccus	0.00772304	0.659168	0.00686984	0.313158	Ref	-0.0426238	0.999	Ref	0.0562462	0.999	0.143028	0.999	-0.00339586	0.999	0.0513139	0.999	0.0214342	0.999	0.0331856	0.310018	0.0524095	0.999	-0.0656837	0.999	-0.147959	0.999
Bifidobacterium	0.0114379	0.787026	-0.038241	4.38463e-10	Ref	-0.176445	0.999	Ref	-0.215625	0.999	-0.519901	0.322503	-0.506081	0.109114	0.630757	6.32272e-05	-0.130768	0.283163	-0.0181828	0.999	-0.237954	0.788136	0.130605	0.999	-0.39448	0.999
Sutterella	-0.0169561	0.787026	-0.0559941	2.62403e-09	Ref	1.22427	5.23551e-09	Ref	0.582146	0.999	-1.12253	0.00349226	0.133833	0.999	0.889358	0.000381041	-0.180204	0.665932	-0.0181367	0.999	-0.191562	0.999	0.390456	0.670066	-0.905304	0.100108
Bilophila	0.0110626	0.811482	-0.00574222	0.999	Ref	-0.249856	0.999	Ref	-0.0862972	0.999	-0.605802	0.300592	0.485235	0.641954	1.16395	3.05235e-13	0.0382489	0.999	-0.0102687	0.999	-0.13447	0.999	-0.00399899	0.999	0.398561	0.999
Treponema	-0.00302194	0.874401	0.00055982	0.999	Ref	0.0402725	0.999	Ref	0.0934484	0.999	-0.0657284	0.999	-0.12531	0.999	0.0116294	0.999	-0.00238991	0.999	0.00804301	0.999	0.0715536	0.999	-0.0392847	0.999	-0.106707	0.999
Fournierella	-0.00147624	0.916812	0.00750993	0.0402744	Ref	-0.0341472	0.999	Ref	0.119369	0.999	-0.0161105	0.999	0.00219279	0.999	0.120263	0.999	0.0210003	0.999	0.00454055	0.999	0.0587417	0.999	-0.123704	0.0858045	-0.0892598	0.999
The multivariable regression model included US exposure, age, gender, center, moderate-to-vigorous physical activity, education level, income, antibiotic use in last 6 months, diabetes, and metformin use.
Genera in bold were significantly associated with US exposure.
