# Supplementary material for: Microbial co-occurrence complicates associations of gut microbiome with US immigration, dietary intake and obesity
Source: Genome Biol. 2021 Dec 10;22:336. doi: 10.1186/s13059-021-02559-w (PMC8665519; doi:10.1186/s13059-021-02559-w)
Supplement: Supplementary file 5 — Additional file 5: Table S6. Associations of gut bacterial genera with obesity (BMI), stratified by Hispanic background groups. [file 13059_2021_2559_MOESM5_ESM.xlsx]

## Sheet: TableS6
Table S6. Associations of gut bacterial genera with obesity (BMI), stratified by Hispanic background groups
Dominican				Central American				Cuban				Mexican				Puerto Rican				South American				Heterogeneity test (P for interaction)
Taxa_Genus	Estimate	P	P.FDR	Taxa_Genus	Estimate	P	P.FDR	Taxa_Genus	Estimate	P	P.FDR	Taxa_Genus	Estimate	P	P.FDR	Taxa_Genus	Estimate	P	P.FDR	Taxa_Genus	Estimate	P	P.FDR	P	P.FDR
Veillonella	0.0498693	0.0401482	0.205901	Veillonella	0.0362629	0.100102	0.467144	Veillonella	0.0286543	0.158798	0.657546	Veillonella	0.00401405	0.731976	0.809026	Veillonella	0.0100849	0.548292	0.774899	Veillonella	0.0290944	0.310275	0.592343	0.571947	0.904034
Senegalimassilia	0.0259299	0.297928	0.568772	Senegalimassilia	0.00933525	0.654132	0.822562	Senegalimassilia	0.00292666	0.886234	0.979522	Senegalimassilia	0.00902637	0.445611	0.643794	Senegalimassilia	0.0703546	0.00055069	0.0154193	Senegalimassilia	0.0214481	0.457749	0.740975	0.0777345	0.647165
Sellimonas	-0.0293579	0.266276	0.545541	Sellimonas	-0.0122133	0.606795	0.822109	Sellimonas	-0.00739366	0.699263	0.876688	Sellimonas	-0.0256491	0.0705092	0.236393	Sellimonas	-0.0658386	0.000343302	0.0154193	Sellimonas	-0.00303885	0.921594	0.944072	0.33115	0.891539
Ruthenibacterium	-0.079644	0.0565287	0.227942	Ruthenibacterium	-0.0724127	0.0309717	0.467144	Ruthenibacterium	-0.0647362	0.0379562	0.601774	Ruthenibacterium	-0.0499692	0.00979358	0.0587615	Ruthenibacterium	-0.031066	0.28084	0.548617	Ruthenibacterium	-0.108417	0.0344214	0.293182	0.696319	0.904034
Roseburia	0.0360293	0.341473	0.609745	Roseburia	0.0442523	0.199662	0.62117	Roseburia	0.00503654	0.863396	0.978641	Roseburia	0.011016	0.546427	0.699399	Roseburia	0.0838586	0.00182171	0.029666	Roseburia	0.00380988	0.936271	0.947551	0.314764	0.891539
Prevotella	0.0217972	0.230896	0.520132	Prevotella	0.00431877	0.785202	0.891311	Prevotella	0.00622663	0.683395	0.876688	Prevotella	0.0106078	0.214504	0.429009	Prevotella	0.0392151	0.0122894	0.0922658	Prevotella	0.0365965	0.0767058	0.386822	0.412379	0.891539
Parasutterella	0.0262425	0.122861	0.34401	Parasutterella	0.0145045	0.305645	0.675637	Parasutterella	0.0128044	0.300077	0.798369	Parasutterella	0.0217404	0.00642038	0.0414856	Parasutterella	0.0143864	0.25981	0.527647	Parasutterella	0.0194358	0.229121	0.534616	0.200496	0.891539
Methanobrevibacter	-0.0155054	0.40152	0.666279	Methanobrevibacter	-0.0203565	0.230717	0.625167	Methanobrevibacter	-0.0213693	0.134504	0.657546	Methanobrevibacter	-0.0315588	0.000373048	0.00626721	Methanobrevibacter	-0.003459	0.839131	0.939826	Methanobrevibacter	-0.000127547	0.994742	0.994742	0.368732	0.891539
Megasphaera	0.0456403	0.025072	0.205901	Megasphaera	0.0261692	0.158572	0.592674	Megasphaera	0.0194758	0.19676	0.718602	Megasphaera	0.0141154	0.200144	0.429009	Megasphaera	0.0276244	0.0474701	0.182715	Megasphaera	0.0373723	0.157175	0.471526	0.280435	0.891539
Intestinimonas	-0.0937552	0.0576463	0.227942	Intestinimonas	-0.122948	0.00082773	0.0695293	Intestinimonas	-0.0507208	0.153971	0.657546	Intestinimonas	-0.11727	3.1303e-08	2.62945e-06	Intestinimonas	-0.0742587	0.0149752	0.0967628	Intestinimonas	-0.0768821	0.129542	0.403021	0.0827553	0.647165
Hungatella	-0.0954991	0.0265021	0.205901	Hungatella	-0.0491555	0.225121	0.625167	Hungatella	-0.0170969	0.590651	0.874401	Hungatella	-0.0315822	0.118864	0.293665	Hungatella	-0.0321277	0.310658	0.579895	Hungatella	-0.113324	0.0287753	0.293182	0.749033	0.904034
Holdemania	-0.070114	0.0324268	0.205901	Holdemania	-0.0411472	0.136115	0.544462	Holdemania	-0.0504169	0.0423787	0.601774	Holdemania	-0.0209589	0.183362	0.405326	Holdemania	-0.00161019	0.954163	0.968398	Holdemania	-0.059448	0.0972675	0.386822	0.704899	0.904034
Holdemanella	0.0983046	0.000544903	0.0228859	Holdemanella	0.0461061	0.0638327	0.467144	Holdemanella	0.00501069	0.824456	0.95566	Holdemanella	0.0263142	0.0640238	0.233826	Holdemanella	0.0260584	0.263823	0.527647	Holdemanella	0.00802247	0.81005	0.895319	0.800902	0.904034
Faecalicatena	-0.0396171	0.512445	0.715186	Faecalicatena	-0.025194	0.65269	0.822562	Faecalicatena	-0.0830645	0.115239	0.654194	Faecalicatena	-0.067317	0.0159039	0.0834953	Faecalicatena	-0.154106	0.002119	0.029666	Faecalicatena	-0.0658389	0.325041	0.606744	0.243924	0.891539
Erysipelatoclostridium	-0.0454337	0.24149	0.520132	Erysipelatoclostridium	-0.00354506	0.911497	0.945257	Erysipelatoclostridium	-8.02963e-05	0.997384	0.997384	Erysipelatoclostridium	-0.0146616	0.379949	0.602183	Erysipelatoclostridium	-0.0648545	0.0123622	0.0922658	Erysipelatoclostridium	-0.0425995	0.297265	0.592343	0.431794	0.891539
Eisenbergiella	-0.102573	4.17401e-05	0.00350616	Eisenbergiella	-0.0538994	0.034751	0.467144	Eisenbergiella	-0.0290659	0.154426	0.657546	Eisenbergiella	-0.0516276	8.7729e-05	0.00245641	Eisenbergiella	-0.0172693	0.351238	0.623999	Eisenbergiella	-0.0754627	0.0269322	0.293182	0.308953	0.891539
Eggerthella	-0.0427202	0.069071	0.241749	Eggerthella	-0.0108115	0.596422	0.821303	Eggerthella	-0.0213478	0.262557	0.798369	Eggerthella	-0.0134146	0.232587	0.454356	Eggerthella	-0.0517615	0.00593826	0.0623518	Eggerthella	-0.0303765	0.222423	0.534616	0.100156	0.647165
Dorea	0.120268	0.0037762	0.105733	Dorea	0.0742012	0.050484	0.467144	Dorea	0.00608176	0.830514	0.95566	Dorea	0.0733539	0.000241034	0.00506172	Dorea	0.0535893	0.0697976	0.2255	Dorea	0.0381124	0.461877	0.740975	0.377056	0.891539
Coprococcus	0.0495756	0.169007	0.457953	Coprococcus	0.0851219	0.0102086	0.34557	Coprococcus	0.0468516	0.123223	0.654194	Coprococcus	0.0331239	0.069992	0.236393	Coprococcus	0.0686462	0.0216867	0.120849	Coprococcus	0.0686625	0.1044	0.386822	0.666643	0.904034
Cellulomonas	0.036965	0.061855	0.227942	Cellulomonas	-0.0029382	0.858153	0.912466	Cellulomonas	0.00903851	0.55752	0.874401	Cellulomonas	0.0230193	0.0224571	0.110964	Cellulomonas	0.0268835	0.0957555	0.259467	Cellulomonas	0.0393855	0.0586403	0.328385	0.589537	0.904034
Catenibacterium	0.0293209	0.0474795	0.221571	Catenibacterium	0.0116789	0.366892	0.71672	Catenibacterium	0.000480544	0.966026	0.995303	Catenibacterium	0.0134691	0.0807463	0.242239	Catenibacterium	0.0249716	0.0552936	0.193528	Catenibacterium	0.0260072	0.119731	0.386822	0.895737	0.948949
Anaerotruncus	-0.0174209	0.688294	0.814319	Anaerotruncus	-0.0101999	0.781443	0.891311	Anaerotruncus	-0.0521556	0.124608	0.654194	Anaerotruncus	-0.0767749	0.000697863	0.00837436	Anaerotruncus	-0.0606479	0.11406	0.281796	Anaerotruncus	-0.0886492	0.0791385	0.386822	0.361316	0.891539
Acidaminococcus	0.0318538	0.0522024	0.227942	Acidaminococcus	0.0199538	0.174138	0.592674	Acidaminococcus	0.0269566	0.0413178	0.601774	Acidaminococcus	0.0238176	0.00198957	0.0185693	Acidaminococcus	0.0142944	0.181355	0.40089	Acidaminococcus	0.0233351	0.188996	0.51212	0.817935	0.904034
Tyzzerella	-0.000693937	0.990269	0.990269	Tyzzerella	-0.0838707	0.0959868	0.467144	Tyzzerella	-0.025033	0.472592	0.874401	Tyzzerella	-0.040518	0.11076	0.281935	Tyzzerella	-0.052022	0.102827	0.261743	Tyzzerella	-0.142717	0.00451773	0.189744	0.450293	0.891539
Treponema	0.00216805	0.965336	0.984117	Treponema	-0.0288062	0.392909	0.731098	Treponema	0.0999357	0.00906795	0.601774	Treponema	-0.0144277	0.452188	0.643794	Treponema	0.0258472	0.507687	0.762246	Treponema	0.048508	0.225019	0.534616	0.0169209	0.401131
Sutterella	0.0101666	0.439543	0.683733	Sutterella	0.00753726	0.523042	0.764808	Sutterella	-0.00133092	0.910242	0.99087	Sutterella	0.00905837	0.158532	0.359911	Sutterella	0.0261969	0.0131808	0.0922658	Sutterella	0.00794068	0.589823	0.835994	0.392076	0.891539
Subdoligranulum	-0.0813716	0.185107	0.485906	Subdoligranulum	-0.0343227	0.48079	0.762006	Subdoligranulum	-0.020198	0.63776	0.876688	Subdoligranulum	-0.0461193	0.0788901	0.242239	Subdoligranulum	-0.0152012	0.683966	0.897706	Subdoligranulum	-0.125503	0.0383928	0.293182	0.437959	0.891539
Streptococcus	0.0751531	0.00503518	0.105739	Streptococcus	0.0416879	0.0698705	0.467144	Streptococcus	0.0460754	0.0244386	0.601774	Streptococcus	0.01347	0.294242	0.514923	Streptococcus	0.0592785	0.00668573	0.0624001	Streptococcus	0.0525914	0.0547527	0.328385	0.0516651	0.647165
Shigella	-0.0111732	0.488221	0.707079	Shigella	-0.00986276	0.452585	0.731098	Shigella	0.012482	0.304141	0.798369	Shigella	-0.00525189	0.442836	0.643794	Shigella	-0.00803316	0.508164	0.762246	Shigella	0.00804136	0.645005	0.84657	0.851359	0.924007
Sanguibacteroides	-0.0195592	0.488004	0.707079	Sanguibacteroides	-0.00590735	0.819301	0.893782	Sanguibacteroides	0.00886992	0.73494	0.907867	Sanguibacteroides	0.00663714	0.613048	0.746319	Sanguibacteroides	-0.0149771	0.541588	0.774899	Sanguibacteroides	-0.0399638	0.222875	0.534616	0.65302	0.904034
Ruminococcus	0.0262425	0.484497	0.707079	Ruminococcus	0.0323323	0.314858	0.678157	Ruminococcus	-0.000878375	0.976029	0.995303	Ruminococcus	-0.00417007	0.817646	0.869396	Ruminococcus	0.012741	0.638441	0.851254	Ruminococcus	0.0301408	0.46752	0.740975	0.739981	0.904034
Ruminiclostridium	-0.00171212	0.94437	0.984117	Ruminiclostridium	-0.0400402	0.0577408	0.467144	Ruminiclostridium	-0.0313901	0.118972	0.654194	Ruminiclostridium	-0.0402229	0.000654087	0.00837436	Ruminiclostridium	-0.00297883	0.891291	0.964323	Ruminiclostridium	-0.0274095	0.273635	0.592343	0.0887986	0.647165
Pyramidobacter	-0.0736711	0.0624127	0.227942	Pyramidobacter	-0.0367823	0.24569	0.625392	Pyramidobacter	-0.0281524	0.29056	0.798369	Pyramidobacter	-0.0248961	0.141106	0.338654	Pyramidobacter	-0.0235346	0.402511	0.676218	Pyramidobacter	-0.0510686	0.304111	0.592343	0.512418	0.904034
Pseudomonas	-0.0390588	0.286707	0.560079	Pseudomonas	-0.0358511	0.240528	0.625392	Pseudomonas	0.0435999	0.228656	0.789315	Pseudomonas	0.0172041	0.3191	0.536087	Pseudomonas	-0.0188101	0.521913	0.769135	Pseudomonas	-0.00844711	0.794209	0.895319	0.378925	0.891539
Pseudoflavonifractor	-0.104406	0.0337513	0.205901	Pseudoflavonifractor	-0.0627862	0.0795729	0.467144	Pseudoflavonifractor	-0.0323335	0.380114	0.857176	Pseudoflavonifractor	-0.0909011	7.98442e-05	0.00245641	Pseudoflavonifractor	-0.0559693	0.130962	0.31431	Pseudoflavonifractor	-0.0899671	0.102714	0.386822	0.368911	0.891539
Porphyromonas	0.0403541	0.24036	0.520132	Porphyromonas	0.0194449	0.493847	0.764808	Porphyromonas	0.0149976	0.574297	0.874401	Porphyromonas	0.0117061	0.442822	0.643794	Porphyromonas	-0.00503957	0.834693	0.939826	Porphyromonas	0.0259722	0.507335	0.761003	0.346875	0.891539
Phocea	0.0594686	0.112962	0.327202	Phocea	0.038124	0.217839	0.625167	Phocea	0.0206068	0.457657	0.874401	Phocea	0.0133869	0.447712	0.643794	Phocea	0.0911466	0.00128042	0.0268888	Phocea	-0.0162145	0.690832	0.849868	0.0238768	0.401131
Phascolarctobacterium	0.0135357	0.392617	0.666279	Phascolarctobacterium	-0.0175949	0.224929	0.625167	Phascolarctobacterium	-0.0233754	0.050338	0.604056	Phascolarctobacterium	-0.00282174	0.721346	0.809026	Phascolarctobacterium	0.0300846	0.0363647	0.16077	Phascolarctobacterium	-0.0121423	0.530805	0.776816	0.350625	0.891539
Paraprevotella	0.00976879	0.663421	0.807644	Paraprevotella	0.0133524	0.510618	0.764808	Paraprevotella	-0.0169192	0.437854	0.874401	Paraprevotella	0.000926461	0.933188	0.944431	Paraprevotella	0.00598389	0.761504	0.900935	Paraprevotella	-0.0033409	0.904945	0.938462	0.944104	0.967131
Parabacteroides	-0.0610082	0.112482	0.327202	Parabacteroides	0.0261665	0.382872	0.730938	Parabacteroides	-0.0181538	0.524512	0.874401	Parabacteroides	0.0105512	0.554074	0.699399	Parabacteroides	-0.0196519	0.491687	0.762246	Parabacteroides	-0.0289302	0.46424	0.740975	0.173052	0.891539
Oscillibacter	-0.0988844	0.0416704	0.205901	Oscillibacter	-0.0806772	0.0439956	0.467144	Oscillibacter	-0.0549731	0.0980381	0.654194	Oscillibacter	-0.0200562	0.367034	0.599553	Oscillibacter	-0.00545807	0.863493	0.954388	Oscillibacter	-0.0134844	0.800016	0.895319	0.986052	0.989277
Odoribacter	-0.0608171	0.101377	0.327202	Odoribacter	-0.00816309	0.772178	0.891311	Odoribacter	-0.0230356	0.426926	0.874401	Odoribacter	-0.00537597	0.727872	0.809026	Odoribacter	-0.016946	0.4803	0.762246	Odoribacter	-0.0307193	0.427613	0.733051	0.759978	0.904034
Mitsuokella	0.00706091	0.742176	0.85401	Mitsuokella	0.0353256	0.0856449	0.467144	Mitsuokella	0.00112716	0.956207	0.995303	Mitsuokella	0.022448	0.0731693	0.236393	Mitsuokella	-0.0024926	0.918403	0.964323	Mitsuokella	-0.00464228	0.877148	0.935034	0.638296	0.904034
Megamonas	0.0315499	0.110566	0.327202	Megamonas	0.00992511	0.556037	0.791646	Megamonas	0.00749351	0.656881	0.876688	Megamonas	0.0116719	0.206599	0.429009	Megamonas	0.00535797	0.716901	0.898801	Megamonas	0.03245	0.116293	0.386822	0.918551	0.952571
Marvinbryantia	-0.0881237	0.0371159	0.205901	Marvinbryantia	0.00260664	0.942046	0.953396	Marvinbryantia	-0.0545874	0.0913127	0.654194	Marvinbryantia	-0.0626216	0.00334012	0.0255064	Marvinbryantia	-0.0327891	0.356571	0.623999	Marvinbryantia	-0.109489	0.0321248	0.293182	0.0169355	0.401131
Lactobacillus	0.0155643	0.404526	0.666279	Lactobacillus	0.0421586	0.0123418	0.34557	Lactobacillus	0.0137904	0.393679	0.857176	Lactobacillus	0.000948476	0.921863	0.944348	Lactobacillus	0.030039	0.0478538	0.182715	Lactobacillus	0.0305031	0.0917247	0.386822	0.620375	0.904034
Lachnoclostridium	-0.0288417	0.554487	0.727764	Lachnoclostridium	-0.0522245	0.267773	0.642655	Lachnoclostridium	-0.0172068	0.611825	0.874401	Lachnoclostridium	-0.0169968	0.432746	0.643794	Lachnoclostridium	-0.0519002	0.100041	0.261743	Lachnoclostridium	-0.0728214	0.165838	0.480359	0.803916	0.904034
Kluyvera	-0.00112436	0.969551	0.984117	Kluyvera	-0.021232	0.429699	0.731098	Kluyvera	-0.0247496	0.397975	0.857176	Kluyvera	0.0129204	0.303893	0.52096	Kluyvera	0.01533	0.5535	0.774899	Kluyvera	0.0101562	0.7831	0.895319	0.533516	0.904034
Klebsiella	-0.00284434	0.851151	0.946647	Klebsiella	0.0061983	0.656091	0.822562	Klebsiella	0.00533959	0.690442	0.876688	Klebsiella	0.0079306	0.288689	0.514923	Klebsiella	0.0153291	0.228514	0.47988	Klebsiella	0.00746305	0.687664	0.849868	0.613378	0.904034
Intestinibacter	0.0544422	0.0126707	0.17739	Intestinibacter	0.0249531	0.176332	0.592674	Intestinibacter	0.0153418	0.375855	0.857176	Intestinibacter	0.0194574	0.0518464	0.197959	Intestinibacter	0.00399648	0.815057	0.937874	Intestinibacter	0.066922	0.00909214	0.236518	0.728404	0.904034
Gordonibacter	-0.0380246	0.233582	0.520132	Gordonibacter	-0.00828539	0.755486	0.891311	Gordonibacter	-0.0179074	0.488789	0.874401	Gordonibacter	-0.0251102	0.0952048	0.256191	Gordonibacter	-0.0182688	0.470001	0.762246	Gordonibacter	-0.0150469	0.691403	0.849868	0.658349	0.904034
Fusobacterium	0.0498798	0.0228459	0.205901	Fusobacterium	-0.00283591	0.906219	0.945257	Fusobacterium	-0.000417485	0.983455	0.995303	Fusobacterium	0.0132298	0.209838	0.429009	Fusobacterium	0.0279526	0.0923903	0.258693	Fusobacterium	0.0101511	0.780354	0.895319	0.201616	0.891539
Fournierella	-0.166656	0.00779702	0.13099	Fournierella	-0.0454566	0.334416	0.692824	Fournierella	-0.00346622	0.931889	0.99087	Fournierella	-0.0852571	0.00104317	0.0109533	Fournierella	-0.0816744	0.0394797	0.165815	Fournierella	-0.0643429	0.306044	0.592343	0.792993	0.904034
Flavonifractor	0.0301511	0.286627	0.560079	Flavonifractor	-0.00562887	0.806774	0.893782	Flavonifractor	0.0217258	0.284428	0.798369	Flavonifractor	0.00798297	0.532923	0.699399	Flavonifractor	-0.049674	0.0230189	0.120849	Flavonifractor	-0.0198007	0.506964	0.761003	0.806895	0.904034
Faecalitalea	-0.0213108	0.673079	0.807695	Faecalitalea	-0.0384427	0.430413	0.731098	Faecalitalea	-0.0195779	0.603115	0.874401	Faecalitalea	-0.0444989	0.0910996	0.256191	Faecalitalea	-0.0578348	0.0898462	0.258693	Faecalitalea	0.014721	0.788022	0.895319	0.808221	0.904034
Faecalibacterium	0.0177018	0.586066	0.745902	Faecalibacterium	0.00626368	0.83108	0.89501	Faecalibacterium	0.0107231	0.640447	0.876688	Faecalibacterium	0.00941842	0.56618	0.699399	Faecalibacterium	0.0514386	0.0191891	0.115135	Faecalibacterium	0.0216927	0.617043	0.835994	0.190417	0.891539
Eubacterium	-0.0486934	0.32874	0.601694	Eubacterium	0.0642485	0.180647	0.592674	Eubacterium	0.0212349	0.595123	0.874401	Eubacterium	0.00387063	0.87572	0.919506	Eubacterium	-0.0144292	0.711012	0.898801	Eubacterium	-0.0435277	0.37009	0.647657	0.682362	0.904034
Escherichia	-0.011094	0.531627	0.715186	Escherichia	-0.000749156	0.960357	0.960357	Escherichia	0.0144811	0.283153	0.798369	Escherichia	-0.00499339	0.541131	0.699399	Escherichia	0.000689351	0.95687	0.968398	Escherichia	0.00766974	0.698106	0.849868	0.627637	0.904034
Enterococcus	0.000966151	0.972402	0.984117	Enterococcus	0.0206231	0.338164	0.692824	Enterococcus	-0.0066121	0.760287	0.912344	Enterococcus	0.0142435	0.257199	0.480105	Enterococcus	-0.00761414	0.736062	0.900935	Enterococcus	0.0295725	0.279989	0.592343	0.084076	0.647165
Dielma	-0.0219757	0.428223	0.678693	Dielma	-0.0452757	0.0960049	0.467144	Dielma	-0.0236081	0.332521	0.846417	Dielma	-0.030569	0.0513889	0.197959	Dielma	-0.0153455	0.481161	0.762246	Dielma	-0.0341817	0.292116	0.592343	0.0928874	0.647165
Dialister	0.0197187	0.223349	0.520132	Dialister	0.00629365	0.629318	0.822562	Dialister	0.0225175	0.0783215	0.654194	Dialister	0.0157376	0.0380311	0.161925	Dialister	-0.00347964	0.751827	0.900935	Dialister	0.0332107	0.0366545	0.293182	0.719785	0.904034
Desulfovibrio	0.00354682	0.86776	0.946647	Desulfovibrio	-0.0315723	0.0948378	0.467144	Desulfovibrio	-0.0144155	0.395016	0.857176	Desulfovibrio	-0.0277068	0.00618264	0.0414856	Desulfovibrio	-0.035812	0.0527912	0.192803	Desulfovibrio	-0.0144031	0.536373	0.776816	0.0115823	0.401131
Dakarella	-0.0181564	0.348425	0.609745	Dakarella	0.00498943	0.781016	0.891311	Dakarella	0.0145555	0.492089	0.874401	Dakarella	0.00778163	0.490148	0.686207	Dakarella	-0.00124773	0.955056	0.968398	Dakarella	-0.0564411	0.0424357	0.29705	0.665722	0.904034
Coprobacter	0.00296811	0.919665	0.977872	Coprobacter	0.0370598	0.12736	0.538277	Coprobacter	-0.0125674	0.614162	0.874401	Coprobacter	-0.0354808	0.0105984	0.0593508	Coprobacter	0.0127666	0.580669	0.787138	Coprobacter	0.0100499	0.770273	0.895319	0.227145	0.891539
Coprobacillus	-0.00411894	0.91403	0.977872	Coprobacillus	0.0197896	0.59542	0.821303	Coprobacillus	0.0606115	0.0429839	0.601774	Coprobacillus	0.00895981	0.664689	0.780289	Coprobacillus	0.0491916	0.0830672	0.249202	Coprobacillus	-0.0703249	0.108217	0.386822	0.903761	0.948949
Comamonas	0.042551	0.329499	0.601694	Comamonas	-0.0256517	0.44679	0.731098	Comamonas	-0.0757263	0.100895	0.654194	Comamonas	0.00572224	0.793216	0.854232	Comamonas	-0.0264312	0.700552	0.898801	Comamonas	0.0061344	0.890508	0.935034	0.517988	0.904034
Collinsella	0.014569	0.536389	0.715186	Collinsella	0.0187995	0.440623	0.731098	Collinsella	0.00593368	0.751922	0.912344	Collinsella	0.00370519	0.769301	0.839238	Collinsella	0.0623529	0.000427954	0.0154193	Collinsella	0.0149108	0.613677	0.835994	0.203327	0.891539
Clostridium	-0.010354	0.859109	0.946647	Clostridium	-0.0432647	0.361664	0.71672	Clostridium	-0.0355466	0.40848	0.857807	Clostridium	-0.0138728	0.547936	0.699399	Clostridium	-0.0615715	0.180544	0.40089	Clostridium	-0.0248373	0.669567	0.849868	0.478936	0.904034
Cloacibacillus	-0.0284312	0.420746	0.678693	Cloacibacillus	-0.0217505	0.50395	0.764808	Cloacibacillus	0.0128467	0.669825	0.876688	Cloacibacillus	-0.0324062	0.0385535	0.161925	Cloacibacillus	-0.0349616	0.208328	0.448706	Cloacibacillus	-0.0994299	0.00282349	0.189744	0.518572	0.904034
Butyrivibrio	-0.013919	0.527644	0.715186	Butyrivibrio	-0.0228544	0.253906	0.627297	Butyrivibrio	-0.0280253	0.10665	0.654194	Butyrivibrio	-0.0210385	0.0351224	0.161925	Butyrivibrio	-0.0578121	0.0325316	0.154096	Butyrivibrio	0.0216693	0.355411	0.64729	0.456383	0.891539
Butyricimonas	-0.0428239	0.0967405	0.325048	Butyricimonas	0.0195661	0.419432	0.731098	Butyricimonas	-0.0104298	0.571049	0.874401	Butyricimonas	-0.00462254	0.694046	0.798628	Butyricimonas	0.0378525	0.0330205	0.154096	Butyricimonas	-0.0275286	0.362174	0.64729	0.533686	0.904034
Butyricicoccus	-0.0645389	0.214619	0.520132	Butyricicoccus	-0.0378144	0.406588	0.731098	Butyricicoccus	-0.0212617	0.570857	0.874401	Butyricicoccus	-0.0395496	0.0975965	0.256191	Butyricicoccus	-0.0037806	0.914078	0.964323	Butyricicoccus	-0.106554	0.0479873	0.310072	0.268558	0.891539
Blautia	0.12044	0.0402388	0.205901	Blautia	0.0886859	0.128161	0.538277	Blautia	0.0643521	0.164387	0.657546	Blautia	0.0172381	0.546812	0.699399	Blautia	0.0661548	0.139462	0.325412	Blautia	-0.00964296	0.884047	0.935034	0.989277	0.989277
Bittarella	-0.0301876	0.52403	0.715186	Bittarella	-0.00993788	0.809052	0.893782	Bittarella	-0.0446124	0.19309	0.718602	Bittarella	-0.0639583	0.00330381	0.0255064	Bittarella	-0.00922642	0.785002	0.915836	Bittarella	-0.00864785	0.853481	0.93107	0.446067	0.891539
Bilophila	0.00320554	0.864057	0.946647	Bilophila	-0.00723649	0.637895	0.822562	Bilophila	0.0123502	0.362576	0.857176	Bilophila	0.00038473	0.965586	0.965586	Bilophila	-0.013998	0.299648	0.572055	Bilophila	-0.0254801	0.227415	0.534616	0.603445	0.904034
Bifidobacterium	-0.0148183	0.468988	0.707079	Bifidobacterium	0.0248855	0.183447	0.592674	Bifidobacterium	0.00951272	0.536803	0.874401	Bifidobacterium	0.00449431	0.660448	0.780289	Bifidobacterium	0.00503563	0.752105	0.900935	Bifidobacterium	0.0110817	0.643386	0.84657	0.743288	0.904034
Barnesiella	-0.0103151	0.604105	0.757385	Barnesiella	-0.00694751	0.684309	0.845323	Barnesiella	-0.0200285	0.234915	0.789315	Barnesiella	-0.00811544	0.371152	0.599553	Barnesiella	0.00850844	0.580983	0.787138	Barnesiella	0.0244524	0.272243	0.592343	0.858007	0.924007
Bacteroides	0.0256462	0.563195	0.727821	Bacteroides	0.057659	0.0915392	0.467144	Bacteroides	0.00819374	0.78984	0.934459	Bacteroides	0.00809849	0.668819	0.780289	Bacteroides	-0.0306743	0.344121	0.623999	Bacteroides	-0.05775	0.183951	0.51212	0.817895	0.904034
Anaerostipes	0.0115148	0.71711	0.836628	Anaerostipes	0.0334588	0.27722	0.646847	Anaerostipes	0.0156814	0.542026	0.874401	Anaerostipes	-0.00870854	0.564644	0.699399	Anaerostipes	-0.0700922	0.00293666	0.03524	Anaerostipes	-0.0269951	0.507047	0.761003	0.390071	0.891539
Alistipes	-0.0392928	0.228393	0.520132	Alistipes	0.00246725	0.92823	0.950869	Alistipes	-0.00404137	0.873787	0.978641	Alistipes	-0.0268551	0.0966832	0.256191	Alistipes	-0.0453735	0.0595159	0.199973	Alistipes	-0.0728046	0.0365395	0.293182	0.0231328	0.401131
Akkermansia	-0.00632598	0.65781	0.807644	Akkermansia	-0.0140098	0.301602	0.675637	Akkermansia	-0.00108836	0.928602	0.99087	Akkermansia	-0.00800804	0.256602	0.480105	Akkermansia	-0.0103971	0.376586	0.645576	Akkermansia	-0.0254189	0.112034	0.386822	0.125087	0.750519
Adlercreutzia	-0.0544637	0.030846	0.205901	Adlercreutzia	0.0144188	0.528082	0.764808	Adlercreutzia	0.0143959	0.517841	0.874401	Adlercreutzia	0.0129205	0.288278	0.514923	Adlercreutzia	-0.00246652	0.903337	0.964323	Adlercreutzia	-0.013465	0.60067	0.835994	0.262085	0.891539
Actinomyces	0.082707	0.0323399	0.205901	Actinomyces	0.0651404	0.0491238	0.467144	Actinomyces	0.0137807	0.68198	0.876688	Actinomyces	0.00281541	0.887244	0.920105	Actinomyces	0.0547633	0.0747447	0.232539	Actinomyces	0.111388	0.0112628	0.236518	0.412496	0.891539
Acetivibrio	0.039441	0.251253	0.527631	Acetivibrio	0.0113061	0.720755	0.877441	Acetivibrio	0.0386066	0.259085	0.798369	Acetivibrio	-0.0208711	0.155855	0.359911	Acetivibrio	0.000789022	0.975885	0.975885	Acetivibrio	-0.0679797	0.105096	0.386822	0.0967557	0.647165
Adjusting for age, gender, center, moderate-to-vigorous physical activity, education level, income, antibiotic in last 6 months, diabetes, and metformin use.
Genera in bold were significantly associated with both BMI and US exposure.
