# Supplementary material for: Microbial co-occurrence complicates associations of gut microbiome with US immigration, dietary intake and obesity
Source: Genome Biol. 2021 Dec 10;22:336. doi: 10.1186/s13059-021-02559-w (PMC8665519; doi:10.1186/s13059-021-02559-w)
Supplement: Supplementary file 6 — Additional file 6: Table S7. Associations of gut bacterial genera with US exposure, stratified by Hispanic background groups. [file 13059_2021_2559_MOESM6_ESM.xlsx]

## Sheet: TableS7
Table S7. Associations of gut bacterial genera with US exposure, stratified by Hispanic background groups
Dominican				Central American				Cuban				Mexican				Puerto Rican				South American				Heterogeneity test (P for interaction)
Taxa_Genus	Estimate	P	P.FDR	Taxa_Genus	Estimate	P	P.FDR	Taxa_Genus	Estimate	P	P.FDR	Taxa_Genus	Estimate	P	P.FDR	Taxa_Genus	Estimate	P	P.FDR	Taxa_Genus	Estimate	P	P.FDR	P	P.FDR
Veillonella	-0.123589	0.270662	0.599824	Veillonella	-0.387758	0.0076541	0.407734	Veillonella	-0.26007	0.00391151	0.0469382	Veillonella	-0.0559728	0.248536	0.372805	Veillonella	-0.0333745	0.754172	0.864958	Veillonella	-0.210614	0.123386	0.679213	0.0734513	0.293805
Senegalimassilia	-0.38565	0.00038342	0.00805181	Senegalimassilia	-0.132629	0.393233	0.702799	Senegalimassilia	-0.235457	0.00875864	0.0613105	Senegalimassilia	-0.155433	0.00118444	0.00994932	Senegalimassilia	-0.0504909	0.56334	0.742405	Senegalimassilia	-0.100369	0.461125	0.836606	0.162194	0.358535
Sellimonas	0.153561	0.137636	0.39867	Sellimonas	0.00691237	0.612457	0.80385	Sellimonas	0.107279	0.26568	0.519002	Sellimonas	0.072355	0.0707598	0.148596	Sellimonas	0.261071	0.00673603	0.181245	Sellimonas	0.177663	0.162627	0.679213	0.0529596	0.25027
Ruthenibacterium	0.148655	0.0223344	0.164609	Ruthenibacterium	0.0834617	0.38452	0.702167	Ruthenibacterium	0.00951442	0.871913	0.90915	Ruthenibacterium	0.057165	0.0512693	0.123172	Ruthenibacterium	0.116759	0.0597287	0.264064	Ruthenibacterium	0.00612311	0.936076	0.980235	0.123231	0.325604
Roseburia	-0.0536733	0.457573	0.739156	Roseburia	-0.159226	0.088401	0.484717	Roseburia	-0.128274	0.0413801	0.193107	Roseburia	-0.0935864	0.00259339	0.0154366	Roseburia	-0.125622	0.0574258	0.264064	Roseburia	-0.092993	0.259848	0.679213	0.14216	0.343461
Prevotella	-0.326169	0.0293945	0.164609	Prevotella	-0.166056	0.416351	0.713745	Prevotella	-0.417378	0.000498813	0.0104751	Prevotella	-0.24122	0.000275738	0.00386033	Prevotella	-0.121784	0.284933	0.543964	Prevotella	-0.0682413	0.718955	0.938312	0.172591	0.362442
Parasutterella	0.0962014	0.549412	0.775894	Parasutterella	0.289921	0.203882	0.602842	Parasutterella	0.136305	0.361044	0.608095	Parasutterella	0.142884	0.0444967	0.116804	Parasutterella	0.0355324	0.799892	0.864958	Parasutterella	0.106859	0.660377	0.938312	0.744905	0.874842
Methanobrevibacter	-0.123011	0.406114	0.699638	Methanobrevibacter	-0.157869	0.406847	0.711982	Methanobrevibacter	-0.0247942	0.847706	0.901358	Methanobrevibacter	-0.09082	0.155298	0.275768	Methanobrevibacter	-0.227166	0.030252	0.258945	Methanobrevibacter	-0.15077	0.458582	0.836606	0.970775	0.970775
Megasphaera	0.0855204	0.522799	0.757157	Megasphaera	0.00641157	0.970638	0.97134	Megasphaera	0.113052	0.354744	0.608095	Megasphaera	0.0915066	0.0759332	0.152493	Megasphaera	0.123146	0.33664	0.577097	Megasphaera	0.16098	0.278101	0.679213	0.954128	0.965623
Intestinimonas	-0.11997	0.029317	0.164609	Intestinimonas	-0.0357996	0.680891	0.828911	Intestinimonas	-0.109262	0.0344268	0.170109	Intestinimonas	-0.0755262	0.00452464	0.0190035	Intestinimonas	-0.0521575	0.372344	0.601479	Intestinimonas	-0.0989808	0.199934	0.679213	0.923945	0.94648
Hungatella	0.0749679	0.236206	0.599824	Hungatella	0.0355598	0.655929	0.824157	Hungatella	0.0529165	0.361961	0.608095	Hungatella	0.104598	0.000185071	0.0031092	Hungatella	0.0987517	0.079913	0.306125	Hungatella	0.108333	0.149877	0.679213	0.152266	0.345685
Holdemania	-0.000569921	0.994538	0.995203	Holdemania	-0.0330863	0.77747	0.870767	Holdemania	-0.0335395	0.650862	0.792354	Holdemania	-0.109465	0.00236709	0.0154366	Holdemania	-0.0209028	0.743678	0.864958	Holdemania	-0.0303729	0.781363	0.938312	0.116544	0.325604
Holdemanella	-0.1743	0.0665608	0.279555	Holdemanella	-0.0458078	0.724049	0.833152	Holdemanella	-0.142214	0.0812205	0.27485	Holdemanella	-0.0491705	0.21874	0.346683	Holdemanella	-0.0741671	0.333586	0.577097	Holdemanella	-0.0403669	0.732326	0.938312	0.0725228	0.293805
Faecalicatena	0.0902191	0.0455552	0.225096	Faecalicatena	0.00354698	0.95112	0.97134	Faecalicatena	0.00700427	0.841161	0.901358	Faecalicatena	0.0674512	0.000886823	0.00827702	Faecalicatena	0.0412541	0.245304	0.502575	Faecalicatena	0.013984	0.812035	0.960717	0.861014	0.923431
Erysipelatoclostridium	0.143928	0.0405578	0.212928	Erysipelatoclostridium	0.0760316	0.453916	0.762579	Erysipelatoclostridium	0.209938	0.00511501	0.0477401	Erysipelatoclostridium	0.100025	0.00324577	0.0154366	Erysipelatoclostridium	0.182705	0.00772945	0.181245	Erysipelatoclostridium	0.118116	0.218681	0.679213	0.0912547	0.307779
Eisenbergiella	0.166941	0.120487	0.373358	Eisenbergiella	0.204853	0.103868	0.484717	Eisenbergiella	0.252609	0.00492167	0.0477401	Eisenbergiella	0.105444	0.0141879	0.0476713	Eisenbergiella	0.218945	0.0230786	0.258945	Eisenbergiella	0.141445	0.216289	0.679213	0.095265	0.307779
Eggerthella	0.0944081	0.416451	0.699638	Eggerthella	0.0682109	0.667175	0.824157	Eggerthella	0.070632	0.46551	0.668945	Eggerthella	0.108518	0.0317673	0.0889485	Eggerthella	0.0122617	0.897091	0.918971	Eggerthella	0.0633283	0.688305	0.938312	0.244161	0.476965
Dorea	-0.0541596	0.407822	0.699638	Dorea	-0.19796	0.0192298	0.407734	Dorea	-0.15583	0.0160422	0.0962532	Dorea	-0.0517475	0.0680163	0.147709	Dorea	-0.0791403	0.190356	0.470291	Dorea	-0.0281351	0.711186	0.938312	0.171202	0.362442
Coprococcus	-0.0918634	0.225464	0.599824	Coprococcus	-0.0545979	0.573747	0.80385	Coprococcus	-0.0586972	0.332776	0.594749	Coprococcus	-0.0565696	0.0685792	0.147709	Coprococcus	-0.118796	0.0462402	0.258945	Coprococcus	-0.0718691	0.438303	0.836606	0.143109	0.343461
Cellulomonas	-0.230341	0.0941668	0.3164	Cellulomonas	-0.29933	0.127861	0.511443	Cellulomonas	-0.55273	2.77809e-06	0.00011668	Cellulomonas	-0.233652	3.11688e-05	0.00130909	Cellulomonas	-0.192073	0.0825269	0.306125	Cellulomonas	-0.241808	0.197558	0.679213	0.117521	0.325604
Catenibacterium	-0.00525709	0.977275	0.995203	Catenibacterium	-0.0764997	0.759682	0.862342	Catenibacterium	-0.371339	0.0227655	0.119519	Catenibacterium	-0.214798	0.00349161	0.0154366	Catenibacterium	-0.110364	0.420942	0.654798	Catenibacterium	-0.216303	0.356423	0.77968	0.313236	0.548162
Anaerotruncus	0.143201	0.022565	0.164609	Anaerotruncus	0.0485972	0.581185	0.80385	Anaerotruncus	0.252145	2.36433e-06	0.00011668	Anaerotruncus	0.0487713	0.0513219	0.123172	Anaerotruncus	0.0267661	0.565642	0.742405	Anaerotruncus	0.136572	0.0772644	0.679213	0.0843419	0.307779
Acidaminococcus	0.262927	0.113297	0.366036	Acidaminococcus	0.281982	0.199637	0.602842	Acidaminococcus	0.329783	0.0174908	0.0979485	Acidaminococcus	0.158226	0.0315348	0.0889485	Acidaminococcus	0.231999	0.165085	0.420216	Acidaminococcus	0.652032	0.00280928	0.12996	0.266124	0.499177
Tyzzerella	0.0829617	0.0840988	0.307143	Tyzzerella	0.0325269	0.611843	0.80385	Tyzzerella	0.0974307	0.0651622	0.260649	Tyzzerella	0.0396324	0.0762463	0.152493	Tyzzerella	0.0620498	0.268208	0.536415	Tyzzerella	0.216702	0.00461416	0.12996	0.0133938	0.146798
Treponema	-0.0638791	0.24427	0.599824	Treponema	-0.0632772	0.509699	0.80385	Treponema	0.0645641	0.177862	0.43796	Treponema	-0.0058829	0.842608	0.874939	Treponema	0.0281635	0.539302	0.742405	Treponema	0.12224	0.212731	0.679213	0.612899	0.817198
Sutterella	0.140074	0.500969	0.741008	Sutterella	-0.146875	0.102457	0.484717	Sutterella	-0.0242696	0.87668	0.90915	Sutterella	-0.0634242	0.473443	0.611834	Sutterella	-0.0396316	0.814487	0.864958	Sutterella	-0.0105197	0.968616	0.980235	0.885019	0.923431
Subdoligranulum	-0.0193468	0.664072	0.845182	Subdoligranulum	-0.0314987	0.635755	0.821592	Subdoligranulum	0.0346022	0.421164	0.667505	Subdoligranulum	0.0120596	0.577517	0.703064	Subdoligranulum	0.0452514	0.3451	0.579768	Subdoligranulum	-0.0475901	0.460828	0.836606	0.890451	0.923431
Streptococcus	0.00258197	0.979709	0.995203	Streptococcus	-0.220204	0.115815	0.486423	Streptococcus	-0.150428	0.09343	0.301851	Streptococcus	0.0088554	0.841456	0.874939	Streptococcus	-0.132521	0.103953	0.350781	Streptococcus	-0.225282	0.11404	0.679213	0.113384	0.325604
Shigella	-0.0118872	0.944229	0.995203	Shigella	-0.0372634	0.879887	0.961749	Shigella	-0.268169	0.0768259	0.27485	Shigella	-0.244184	0.00323254	0.0154366	Shigella	-0.102778	0.485759	0.691589	Shigella	-0.00693288	0.975492	0.980235	0.0441451	0.247213
Sanguibacteroides	0.088011	0.364446	0.687389	Sanguibacteroides	0.146435	0.241804	0.634736	Sanguibacteroides	0.0202087	0.774286	0.878919	Sanguibacteroides	0.0452666	0.296038	0.436267	Sanguibacteroides	0.0196601	0.787609	0.864958	Sanguibacteroides	0.00656836	0.956314	0.980235	0.787103	0.874842
Ruminococcus	-0.05973	0.412737	0.699638	Ruminococcus	-0.0650804	0.51754	0.80385	Ruminococcus	-0.0262567	0.677605	0.813126	Ruminococcus	-0.0968295	0.00202795	0.0154366	Ruminococcus	-0.126163	0.0555993	0.264064	Ruminococcus	-0.160277	0.0898158	0.679213	0.707593	0.874842
Ruminiclostridium	0.0923398	0.408056	0.699638	Ruminiclostridium	-0.0663732	0.664299	0.824157	Ruminiclostridium	0.0916272	0.31657	0.578084	Ruminiclostridium	-0.0986521	0.0399076	0.108137	Ruminiclostridium	-0.165762	0.043198	0.258945	Ruminiclostridium	-0.20482	0.191107	0.679213	0.106618	0.325604
Pyramidobacter	0.00880186	0.898618	0.995203	Pyramidobacter	0.12677	0.213669	0.602842	Pyramidobacter	0.122319	0.0767421	0.27485	Pyramidobacter	0.0297444	0.375941	0.526318	Pyramidobacter	0.026041	0.682556	0.830938	Pyramidobacter	-0.0095127	0.904347	0.980235	0.727066	0.874842
Pseudomonas	0.0512222	0.492516	0.741008	Pseudomonas	0.0618874	0.558864	0.80385	Pseudomonas	0.0396588	0.435959	0.668945	Pseudomonas	0.0766925	0.0196943	0.059083	Pseudomonas	0.0636678	0.295995	0.552523	Pseudomonas	0.132394	0.275628	0.679213	0.383528	0.644328
Pseudoflavonifractor	0.000333583	0.995203	0.995203	Pseudoflavonifractor	0.109836	0.222477	0.602842	Pseudoflavonifractor	0.0180838	0.718078	0.826282	Pseudoflavonifractor	-0.0338172	0.168919	0.283784	Pseudoflavonifractor	0.0563795	0.242442	0.502575	Pseudoflavonifractor	-0.0790633	0.265755	0.679213	0.0786418	0.300269
Porphyromonas	0.00299306	0.970016	0.995203	Porphyromonas	-0.210335	0.0639364	0.484717	Porphyromonas	-0.239319	0.000480649	0.0104751	Porphyromonas	-0.00735007	0.843691	0.874939	Porphyromonas	-0.164035	0.0265711	0.258945	Porphyromonas	0.204322	0.0407759	0.570863	0.00181781	0.0678904
Phocea	0.235449	0.00109916	0.017037	Phocea	0.239453	0.0212736	0.407734	Phocea	0.0978414	0.140739	0.381356	Phocea	0.0756667	0.0188098	0.0585553	Phocea	0.0273715	0.66355	0.81968	Phocea	0.0574356	0.552021	0.938312	0.229965	0.471149
Phascolarctobacterium	-0.376445	0.0287881	0.164609	Phascolarctobacterium	-0.113498	0.610866	0.80385	Phascolarctobacterium	-0.179324	0.244316	0.513063	Phascolarctobacterium	-0.00792425	0.912215	0.934464	Phascolarctobacterium	-0.0280426	0.821494	0.864958	Phascolarctobacterium	-0.266762	0.188225	0.679213	0.0193324	0.146798
Paraprevotella	-0.22335	0.0664092	0.279555	Paraprevotella	-0.0214516	0.893053	0.961749	Paraprevotella	-0.158011	0.0612498	0.257249	Paraprevotella	-0.193573	0.000160792	0.0031092	Paraprevotella	-0.131128	0.148382	0.402068	Paraprevotella	-0.120632	0.391161	0.808606	0.0144653	0.146798
Parabacteroides	0.260948	0.000201567	0.0064395	Parabacteroides	0.209116	0.0518051	0.484717	Parabacteroides	0.191464	0.00290646	0.0465014	Parabacteroides	0.0503573	0.114073	0.208307	Parabacteroides	0.11162	0.0743047	0.306125	Parabacteroides	0.143957	0.147051	0.679213	0.0106248	0.146798
Oscillibacter	-0.00517242	0.926702	0.995203	Oscillibacter	-0.0295874	0.713307	0.832192	Oscillibacter	-0.0149012	0.788169	0.882749	Oscillibacter	-0.0426584	0.0950774	0.178126	Oscillibacter	-0.0401158	0.476887	0.690664	Oscillibacter	-0.0910453	0.217597	0.679213	0.759443	0.874842
Odoribacter	-0.0768719	0.295974	0.612716	Odoribacter	-0.119678	0.297071	0.674431	Odoribacter	0.0709736	0.264422	0.519002	Odoribacter	-0.0250632	0.495868	0.629867	Odoribacter	0.0274455	0.712824	0.843341	Odoribacter	0.0576011	0.570764	0.938312	0.807928	0.881377
Mitsuokella	0.0229746	0.857178	0.978331	Mitsuokella	-0.179896	0.251664	0.637338	Mitsuokella	-0.169348	0.0591162	0.257249	Mitsuokella	0.000811526	0.985726	0.985726	Mitsuokella	-0.0394411	0.592005	0.765052	Mitsuokella	-0.104598	0.424869	0.836606	0.0194349	0.146798
Megamonas	0.104366	0.450105	0.739156	Megamonas	-0.0145435	0.939657	0.97134	Megamonas	0.19006	0.0818007	0.27485	Megamonas	0.0219629	0.721051	0.806264	Megamonas	0.2544	0.0353675	0.258945	Megamonas	0.161527	0.394677	0.808606	0.720117	0.874842
Marvinbryantia	-0.0726782	0.259672	0.599824	Marvinbryantia	-0.0828276	0.358919	0.693982	Marvinbryantia	-0.00658026	0.908092	0.930241	Marvinbryantia	-0.0107958	0.68481	0.806264	Marvinbryantia	-0.117066	0.0196649	0.258945	Marvinbryantia	-0.0441557	0.563997	0.938312	0.00242466	0.0678904
Lactobacillus	-0.174914	0.232403	0.599824	Lactobacillus	-0.016545	0.93098	0.97134	Lactobacillus	-0.0595079	0.602074	0.778064	Lactobacillus	-0.0505666	0.389808	0.536785	Lactobacillus	-0.0110233	0.925395	0.936544	Lactobacillus	-0.0225793	0.917085	0.980235	0.788858	0.874842
Lachnoclostridium	0.123684	0.0268744	0.164609	Lachnoclostridium	0.086313	0.207969	0.602842	Lachnoclostridium	0.0716405	0.187697	0.43796	Lachnoclostridium	0.0766531	0.00342919	0.0154366	Lachnoclostridium	0.0789853	0.162943	0.420216	Lachnoclostridium	0.11012	0.139418	0.679213	0.00823228	0.138302
Kluyvera	-0.0836444	0.368244	0.687389	Kluyvera	-0.254927	0.0334178	0.407734	Kluyvera	-0.0474878	0.451002	0.668945	Kluyvera	-0.169601	0.000169355	0.0031092	Kluyvera	-0.140453	0.0419581	0.258945	Kluyvera	-0.0972194	0.361994	0.77968	0.136887	0.343461
Klebsiella	-0.0332937	0.853883	0.978331	Klebsiella	-0.262906	0.25797	0.637338	Klebsiella	-0.1011	0.462665	0.668945	Klebsiella	-0.105964	0.163398	0.280111	Klebsiella	-0.220093	0.116952	0.361772	Klebsiella	-0.0905904	0.669361	0.938312	0.448915	0.673373
Intestinibacter	-0.222742	0.0733009	0.293203	Intestinibacter	-0.369763	0.0339779	0.407734	Intestinibacter	-0.154573	0.146146	0.383634	Intestinibacter	-0.0572832	0.312937	0.453218	Intestinibacter	0.0162572	0.876737	0.909209	Intestinibacter	0.0253545	0.867518	0.980235	0.878434	0.923431
Gordonibacter	-0.0586398	0.493792	0.741008	Gordonibacter	0.115256	0.343416	0.693982	Gordonibacter	0.047633	0.504276	0.691482	Gordonibacter	-0.0220366	0.559514	0.691164	Gordonibacter	-0.0277938	0.694631	0.833558	Gordonibacter	0.041889	0.686812	0.938312	0.269642	0.499177
Fusobacterium	0.00382792	0.975459	0.995203	Fusobacterium	-0.218833	0.103	0.484717	Fusobacterium	0.0368802	0.687583	0.813478	Fusobacterium	0.0205108	0.70346	0.806264	Fusobacterium	-0.247056	0.0213776	0.258945	Fusobacterium	0.0784636	0.468101	0.836606	0.447789	0.673373
Fournierella	-0.0195083	0.653459	0.844471	Fournierella	0.0614749	0.370696	0.693982	Fournierella	0.0602427	0.185226	0.43796	Fournierella	0.00990714	0.649725	0.77967	Fournierella	-0.0542919	0.227781	0.499318	Fournierella	-0.00155038	0.980235	0.980235	0.476819	0.688596
Flavonifractor	0.351836	0.000229982	0.0064395	Flavonifractor	0.147851	0.29304	0.674431	Flavonifractor	0.101094	0.265658	0.519002	Flavonifractor	0.19734	8.07986e-06	0.000678709	Flavonifractor	0.105268	0.197338	0.473611	Flavonifractor	0.204186	0.120405	0.679213	0.0353684	0.21221
Faecalitalea	-0.101338	0.060889	0.279555	Faecalitalea	-0.0353365	0.594554	0.80385	Faecalitalea	-0.0785131	0.10863	0.337961	Faecalitalea	-0.0177507	0.41067	0.54756	Faecalitalea	-0.0506603	0.333806	0.577097	Faecalitalea	-0.00565196	0.937395	0.980235	0.49501	0.688596
Faecalibacterium	-0.239931	0.004116	0.049392	Faecalibacterium	-0.0583969	0.596516	0.80385	Faecalibacterium	-0.0426194	0.596044	0.778064	Faecalibacterium	-0.0661611	0.0559109	0.130459	Faecalibacterium	-0.119002	0.142788	0.399805	Faecalibacterium	-0.0615814	0.497299	0.870273	0.0222357	0.146798
Eubacterium	-0.0264811	0.629576	0.836243	Eubacterium	-0.113817	0.0902209	0.484717	Eubacterium	-0.0333774	0.469854	0.668945	Eubacterium	-0.0292543	0.202806	0.33164	Eubacterium	-0.0865945	0.0591813	0.264064	Eubacterium	-0.0114243	0.887883	0.980235	0.299749	0.535721
Escherichia	0.0728427	0.637137	0.836243	Escherichia	-0.195403	0.362942	0.693982	Escherichia	-0.328311	0.0159092	0.0962532	Escherichia	-0.186007	0.00742422	0.0271145	Escherichia	-0.102061	0.46746	0.690664	Escherichia	-0.0671266	0.736113	0.938312	0.00724478	0.138302
Enterococcus	-0.105552	0.281556	0.606428	Enterococcus	-0.134153	0.371776	0.693982	Enterococcus	-0.0859992	0.31242	0.578084	Enterococcus	-0.11173	0.0133613	0.0467644	Enterococcus	-0.123894	0.117617	0.361772	Enterococcus	-0.077658	0.588708	0.938312	0.0947749	0.307779
Dielma	0.465505	1.44559e-06	0.000121429	Dielma	0.0846509	0.475762	0.783608	Dielma	0.034596	0.647792	0.792354	Dielma	-0.00803673	0.824363	0.874939	Dielma	0.141874	0.08382	0.306125	Dielma	0.123905	0.305984	0.713962	5.40842e-05	0.0045444
Dialister	0.058474	0.729295	0.900893	Dialister	-0.36456	0.141333	0.53572	Dialister	-0.216036	0.133048	0.372534	Dialister	-0.0577546	0.440536	0.578203	Dialister	0.00609439	0.970129	0.970129	Dialister	-0.306589	0.212063	0.679213	0.7012	0.874842
Desulfovibrio	-0.0379328	0.768076	0.935049	Desulfovibrio	-0.0248313	0.884482	0.961749	Desulfovibrio	-0.0702665	0.518612	0.691482	Desulfovibrio	-0.0219077	0.696154	0.806264	Desulfovibrio	-0.0248814	0.79684	0.864958	Desulfovibrio	-0.0522643	0.757161	0.938312	0.331349	0.568027
Dakarella	-0.19457	0.16806	0.470569	Dakarella	-0.246301	0.171564	0.576454	Dakarella	-0.123887	0.154421	0.393073	Dakarella	-0.0338184	0.502394	0.629867	Dakarella	-0.0361939	0.654529	0.81968	Dakarella	-0.1811	0.197142	0.679213	0.066219	0.292758
Coprobacter	0.0965981	0.299064	0.612716	Coprobacter	0.162035	0.222237	0.602842	Coprobacter	0.115065	0.119611	0.346459	Coprobacter	0.051787	0.205301	0.33164	Coprobacter	0.064384	0.405803	0.643159	Coprobacter	-0.0322504	0.778127	0.938312	0.483818	0.688596
Coprobacillus	0.080107	0.26415	0.599824	Coprobacillus	-0.0793284	0.360943	0.693982	Coprobacillus	-0.0134114	0.827299	0.901358	Coprobacillus	0.0536404	0.0509948	0.123172	Coprobacillus	0.014029	0.82377	0.864958	Coprobacillus	0.0960698	0.283006	0.679213	0.774298	0.874842
Comamonas	-0.156685	0.0120006	0.126006	Comamonas	-0.00381924	0.968276	0.97134	Comamonas	-0.025876	0.516785	0.691482	Comamonas	-0.0434118	0.0954248	0.178126	Comamonas	-0.019218	0.460634	0.690664	Comamonas	-0.0404775	0.646996	0.938312	0.405411	0.647428
Collinsella	-0.20374	0.0788083	0.300904	Collinsella	0.217902	0.0999019	0.484717	Collinsella	0.153955	0.116888	0.346459	Collinsella	0.00215538	0.96181	0.973398	Collinsella	-0.059848	0.551433	0.742405	Collinsella	0.15492	0.244357	0.679213	0.657315	0.862726
Clostridium	-0.00427827	0.927439	0.995203	Clostridium	-0.0685264	0.314852	0.693982	Clostridium	0.0355176	0.407656	0.660997	Clostridium	-0.0724242	0.00321482	0.0154366	Clostridium	-0.0630997	0.104399	0.350781	Clostridium	-0.018821	0.780918	0.938312	0.151557	0.345685
Cloacibacillus	-0.0762841	0.324869	0.637508	Cloacibacillus	0.157344	0.112843	0.486423	Cloacibacillus	0.064769	0.290133	0.553889	Cloacibacillus	0.0126224	0.727835	0.806264	Cloacibacillus	0.0983887	0.126065	0.365155	Cloacibacillus	-0.114943	0.324122	0.735844	0.273359	0.499177
Butyrivibrio	-0.398166	0.00121693	0.017037	Butyrivibrio	-0.341605	0.0335759	0.407734	Butyrivibrio	-0.278794	0.00827574	0.0613105	Butyrivibrio	-0.19245	0.000695442	0.00730214	Butyrivibrio	-0.138311	0.0358606	0.258945	Butyrivibrio	-0.268878	0.107723	0.679213	0.0227187	0.146798
Butyricimonas	-0.0716273	0.49905	0.741008	Butyricimonas	-0.0818598	0.539923	0.80385	Butyricimonas	-0.00429167	0.96586	0.970096	Butyricimonas	-0.143159	0.00303481	0.0154366	Butyricimonas	-0.276166	0.00585515	0.181245	Butyricimonas	-0.0568502	0.662428	0.938312	0.536297	0.726596
Butyricicoccus	-0.0262425	0.61787	0.836243	Butyricicoccus	0.102896	0.146685	0.53572	Butyricicoccus	-0.0225702	0.646445	0.792354	Butyricicoccus	-0.0277594	0.243438	0.371796	Butyricicoccus	0.103063	0.0432942	0.258945	Butyricicoccus	-0.0210155	0.772464	0.938312	0.12404	0.325604
Blautia	0.0455869	0.326343	0.637508	Blautia	0.0208857	0.706361	0.832192	Blautia	0.050864	0.201203	0.444764	Blautia	0.053704	0.00680174	0.0270329	Blautia	0.0233474	0.558958	0.742405	Blautia	0.16602	0.00480255	0.12996	0.0536293	0.25027
Bittarella	-0.0966763	0.0936304	0.3164	Bittarella	0.151353	0.0537496	0.484717	Bittarella	-0.0249011	0.643439	0.792354	Bittarella	-0.00894331	0.731572	0.806264	Bittarella	-0.013069	0.805044	0.864958	Bittarella	-0.227729	0.00618855	0.12996	0.446705	0.673373
Bilophila	0.224365	0.124453	0.373358	Bilophila	0.077639	0.712441	0.832192	Bilophila	-0.00509999	0.970096	0.970096	Bilophila	0.0536287	0.400315	0.542362	Bilophila	0.122264	0.356358	0.586942	Bilophila	-0.0758987	0.683542	0.938312	0.468333	0.688596
Bifidobacterium	0.0245754	0.854318	0.978331	Bifidobacterium	-0.0886776	0.607858	0.80385	Bifidobacterium	-0.0988728	0.409189	0.660997	Bifidobacterium	-0.0185132	0.739075	0.806264	Bifidobacterium	0.139724	0.213162	0.497379	Bifidobacterium	0.0158644	0.923198	0.980235	0.241187	0.476965
Barnesiella	-0.0239623	0.861863	0.978331	Barnesiella	-0.338099	0.0735389	0.484717	Barnesiella	-0.134848	0.217196	0.467807	Barnesiella	-0.115531	0.0649977	0.147562	Barnesiella	-0.180079	0.120591	0.361772	Barnesiella	0.199838	0.256844	0.679213	0.761881	0.874842
Bacteroides	0.143072	0.0198733	0.164609	Bacteroides	0.168818	0.0731311	0.484717	Bacteroides	0.175266	0.00332153	0.0465014	Bacteroides	0.105967	0.000403385	0.00484062	Bacteroides	0.0659599	0.231826	0.499318	Bacteroides	0.203248	0.0234674	0.394253	0.500052	0.688596
Anaerostipes	-0.0335029	0.697545	0.874534	Anaerostipes	-0.00377557	0.97134	0.97134	Anaerostipes	0.0546621	0.446147	0.668945	Anaerostipes	0.101115	0.00708004	0.0270329	Anaerostipes	-0.0763033	0.312811	0.57122	Anaerostipes	0.11555	0.231431	0.679213	0.408496	0.647428
Alistipes	0.0232735	0.781437	0.937724	Alistipes	-0.165353	0.161254	0.564391	Alistipes	0.093952	0.194945	0.442577	Alistipes	-0.0613307	0.0808451	0.15793	Alistipes	-0.194254	0.0086307	0.181245	Alistipes	-0.0311113	0.781927	0.938312	0.720775	0.874842
Akkermansia	-0.12849	0.502827	0.741008	Akkermansia	-0.133137	0.576771	0.80385	Akkermansia	-0.0338494	0.823786	0.901358	Akkermansia	-0.113771	0.157582	0.275768	Akkermansia	-0.164886	0.278473	0.543964	Akkermansia	-0.320196	0.190769	0.679213	0.40321	0.647428
Adlercreutzia	0.0639502	0.55421	0.775894	Adlercreutzia	0.156709	0.268192	0.643662	Adlercreutzia	0.225283	0.0063078	0.0529855	Adlercreutzia	0.0552892	0.236567	0.367993	Adlercreutzia	0.106186	0.228146	0.499318	Adlercreutzia	-0.0119943	0.937557	0.980235	0.791523	0.874842
Actinomyces	-0.0355512	0.614519	0.836243	Actinomyces	-0.0892895	0.359148	0.693982	Actinomyces	-0.0201082	0.714125	0.826282	Actinomyces	-0.0258563	0.366553	0.521872	Actinomyces	0.0263583	0.650467	0.81968	Actinomyces	0.0145144	0.870128	0.980235	0.0515686	0.25027
Acetivibrio	-0.0874755	0.271349	0.599824	Acetivibrio	-0.261143	0.0102399	0.407734	Acetivibrio	-0.0356808	0.508065	0.691482	Acetivibrio	-0.0906787	0.0188213	0.0585553	Acetivibrio	-0.0492972	0.472313	0.690664	Acetivibrio	-0.0304786	0.744557	0.938312	0.0180517	0.146798
Adjusting for age, gender, center, moderate-to-vigorous physical activity, education level, income, antibiotic in last 6 months, diabetes, and metformin use.
Genera in bold were significantly associated with both BMI and US exposure.
