# Supplementary material for: Microbial co-occurrence complicates associations of gut microbiome with US immigration, dietary intake and obesity
Source: Genome Biol. 2021 Dec 10;22:336. doi: 10.1186/s13059-021-02559-w (PMC8665519; doi:10.1186/s13059-021-02559-w)
Supplement: Supplementary file 7 — Additional file 7: Table S8. Associations of gut bacterial genera with obesity (BMI), stratified by birth place, among the first generation immigrants. [file 13059_2021_2559_MOESM7_ESM.xlsx]

## Sheet: TableS8
Table S8. Associations of gut bacterial genera with obesity (BMI), stratified by birth place , among the first generation immigrants.
Dominica				Central America				Cuba				Mexico				Puerto Rico				South America				Heterogeneity test (P for interaction)
Taxa_Genus	Estimate	P	P.FDR	Taxa_Genus	Estimate	P	P.FDR	Taxa_Genus	Estimate	P	P.FDR	Taxa_Genus	Estimate	P	P.FDR	Taxa_Genus	Estimate	P	P.FDR	Taxa_Genus	Estimate	P	P.FDR	P	P.FDR
Veillonella	0.043854	0.0636962	0.296814	Veillonella	0.0393677	0.0794803	0.479379	Veillonella	0.0242889	0.226915	0.801902	Veillonella	0.00627927	0.604447	0.818928	Veillonella	0.00683258	0.728524	0.896699	Veillonella	0.035029	0.238141	0.571539	0.853835	0.995157
Senegalimassilia	0.0297688	0.225632	0.512246	Senegalimassilia	0.01083	0.610333	0.826903	Senegalimassilia	0.00138716	0.945237	0.979396	Senegalimassilia	0.0180669	0.134064	0.312817	Senegalimassilia	0.0431238	0.0586042	0.410229	Senegalimassilia	0.0172043	0.559833	0.802043	0.531639	0.995157
Sellimonas	-0.0136081	0.611219	0.841846	Sellimonas	-0.00687133	0.779806	0.876571	Sellimonas	-0.00203452	0.915082	0.979396	Sellimonas	-0.0336209	0.0235391	0.123581	Sellimonas	-0.0459	0.0266255	0.382772	Sellimonas	-0.0040784	0.898876	0.931299	0.812849	0.995157
Ruthenibacterium	-0.0805332	0.0533134	0.292744	Ruthenibacterium	-0.0736987	0.0316746	0.479379	Ruthenibacterium	-0.0447035	0.149119	0.801902	Ruthenibacterium	-0.0522666	0.00709869	0.0464955	Ruthenibacterium	-0.0326831	0.34689	0.731863	Ruthenibacterium	-0.144848	0.00814978	0.171145	0.659938	0.995157
Roseburia	0.0251449	0.50333	0.807747	Roseburia	0.0448599	0.202393	0.695039	Roseburia	0.00286947	0.921201	0.979396	Roseburia	0.00996438	0.595261	0.818928	Roseburia	0.0588007	0.0519629	0.410229	Roseburia	0.00766028	0.878029	0.931299	0.660692	0.995157
Prevotella	0.0274016	0.124807	0.34946	Prevotella	0.00601606	0.707573	0.86969	Prevotella	0.0109346	0.46933	0.907718	Prevotella	0.0167852	0.052223	0.190727	Prevotella	0.0179115	0.311561	0.731863	Prevotella	0.0388098	0.0678942	0.356444	0.951119	0.995157
Parasutterella	0.0203408	0.221492	0.512246	Parasutterella	0.0131106	0.361109	0.712388	Parasutterella	0.0119993	0.328917	0.801902	Parasutterella	0.0105333	0.20239	0.404781	Parasutterella	0.0111902	0.430034	0.768571	Parasutterella	0.0183418	0.269422	0.594258	0.507027	0.990471
Methanobrevibacter	-0.00799335	0.658291	0.841846	Methanobrevibacter	-0.0185621	0.282014	0.708764	Methanobrevibacter	-0.0205414	0.143012	0.801902	Methanobrevibacter	-0.0237527	0.00719573	0.0464955	Methanobrevibacter	-0.00968838	0.627465	0.855411	Methanobrevibacter	-0.00250617	0.899569	0.931299	0.800291	0.995157
Megasphaera	0.0407268	0.0413148	0.292744	Megasphaera	0.0233938	0.220079	0.695039	Megasphaera	0.017243	0.24888	0.801902	Megasphaera	0.00899935	0.436926	0.65539	Megasphaera	0.0200422	0.199297	0.708554	Megasphaera	0.0354202	0.191274	0.534308	0.194474	0.957328
Intestinimonas	-0.0993319	0.0410493	0.292744	Intestinimonas	-0.123637	0.00109551	0.0920232	Intestinimonas	-0.0321397	0.375679	0.830448	Intestinimonas	-0.101109	5.71294e-06	0.000479887	Intestinimonas	-0.0960158	0.0049331	0.138127	Intestinimonas	-0.0746701	0.155186	0.4828	0.321586	0.957328
Hungatella	-0.0682259	0.119908	0.347318	Hungatella	-0.0458448	0.264777	0.695039	Hungatella	-0.00562416	0.858546	0.974358	Hungatella	-0.0344416	0.0923204	0.258497	Hungatella	-0.00113884	0.974825	0.997793	Hungatella	-0.116709	0.0263562	0.254813	0.252699	0.957328
Holdemania	-0.0626245	0.0509453	0.292744	Holdemania	-0.0377629	0.178194	0.695039	Holdemania	-0.0435234	0.0751505	0.801902	Holdemania	-0.0147569	0.349349	0.575398	Holdemania	-0.0194115	0.550629	0.815654	Holdemania	-0.0561106	0.124718	0.419053	0.820339	0.995157
Holdemanella	0.0763098	0.0075088	0.132437	Holdemanella	0.0479974	0.0556329	0.479379	Holdemanella	0.00430441	0.846444	0.97399	Holdemanella	0.0247319	0.0837246	0.258497	Holdemanella	0.0167601	0.53505	0.815654	Holdemanella	0.00349874	0.918564	0.931299	0.801412	0.995157
Faecalicatena	-0.0131734	0.826706	0.913727	Faecalicatena	-0.035138	0.538313	0.791804	Faecalicatena	-0.0675052	0.203769	0.801902	Faecalicatena	-0.0604882	0.0337809	0.149347	Faecalicatena	-0.166159	0.00288745	0.138127	Faecalicatena	-0.0683941	0.312479	0.594258	0.349631	0.957328
Erysipelatoclostridium	-0.0312602	0.415879	0.759431	Erysipelatoclostridium	-0.00231682	0.944583	0.979567	Erysipelatoclostridium	-0.0128773	0.595235	0.914403	Erysipelatoclostridium	-0.0236354	0.161436	0.330746	Erysipelatoclostridium	-0.0499235	0.0767534	0.452707	Erysipelatoclostridium	-0.0494268	0.237044	0.571539	0.865442	0.995157
Eisenbergiella	-0.0816514	0.00140313	0.117863	Eisenbergiella	-0.0561341	0.0323168	0.479379	Eisenbergiella	-0.0189069	0.348516	0.813203	Eisenbergiella	-0.0554407	2.8054e-05	0.00117827	Eisenbergiella	-0.00411635	0.850224	0.939721	Eisenbergiella	-0.0904644	0.0114985	0.185837	0.059409	0.642016
Eggerthella	-0.0412278	0.0783316	0.296814	Eggerthella	-0.00850172	0.683437	0.86969	Eggerthella	-0.0172905	0.360396	0.818197	Eggerthella	-0.016372	0.149204	0.326289	Eggerthella	-0.0403142	0.0578513	0.410229	Eggerthella	-0.0377068	0.147045	0.47507	0.357961	0.957328
Dorea	0.119392	0.00399179	0.132437	Dorea	0.0691781	0.0771617	0.479379	Dorea	0.0066474	0.813202	0.958968	Dorea	0.0801475	8.18014e-05	0.00229044	Dorea	-9.28106e-05	0.997793	0.997793	Dorea	0.0522287	0.325427	0.594258	0.0764304	0.642016
Coprococcus	0.0237049	0.50965	0.807747	Coprococcus	0.084608	0.0121303	0.339648	Coprococcus	0.0432012	0.148284	0.801902	Coprococcus	0.0579526	0.00158547	0.0166474	Coprococcus	0.0408371	0.226238	0.708554	Coprococcus	0.069076	0.112204	0.39272	0.299026	0.957328
Cellulomonas	0.0408377	0.0350886	0.292744	Cellulomonas	0.00440428	0.793088	0.876571	Cellulomonas	0.000985426	0.949024	0.979396	Cellulomonas	0.02366	0.021552	0.120691	Cellulomonas	0.0216552	0.233073	0.708554	Cellulomonas	0.0371186	0.0806308	0.376277	0.763955	0.995157
Catenibacterium	0.0231888	0.111114	0.333343	Catenibacterium	0.0106566	0.417121	0.763133	Catenibacterium	0.000156226	0.988802	0.988802	Catenibacterium	0.0170848	0.0281873	0.139279	Catenibacterium	0.00786992	0.596244	0.836925	Catenibacterium	0.0272589	0.110159	0.39272	0.247992	0.957328
Anaerotruncus	-0.0150388	0.722666	0.854985	Anaerotruncus	-0.00996544	0.788779	0.876571	Anaerotruncus	-0.0453398	0.18139	0.801902	Anaerotruncus	-0.0760836	0.000909822	0.0114886	Anaerotruncus	-0.0569433	0.188549	0.708554	Anaerotruncus	-0.0869652	0.0906838	0.39254	0.383019	0.957328
Acidaminococcus	0.0238662	0.144695	0.379823	Acidaminococcus	0.017808	0.233624	0.695039	Acidaminococcus	0.0248651	0.0555593	0.801902	Acidaminococcus	0.0204603	0.0131293	0.0787758	Acidaminococcus	0.000673142	0.957533	0.997793	Acidaminococcus	0.0184019	0.324556	0.594258	0.677193	0.995157
Tyzzerella	-0.00850249	0.877332	0.95709	Tyzzerella	-0.0855215	0.094601	0.496655	Tyzzerella	-0.0147325	0.674903	0.914403	Tyzzerella	-0.0411962	0.105496	0.268536	Tyzzerella	-0.0209923	0.550592	0.815654	Tyzzerella	-0.146115	0.00452308	0.171145	0.252183	0.957328
Treponema	-0.00218121	0.964122	0.975738	Treponema	0.0243261	0.478175	0.791804	Treponema	0.088341	0.020183	0.801902	Treponema	0.0211763	0.272276	0.4972	Treponema	-0.00210628	0.960172	0.997793	Treponema	0.0443357	0.276879	0.594258	0.0394654	0.642016
Sutterella	0.00639785	0.620493	0.841846	Sutterella	0.00587568	0.624405	0.83254	Sutterella	0.00385956	0.743414	0.918335	Sutterella	0.0141032	0.0320577	0.149347	Sutterella	0.00455094	0.706321	0.896699	Sutterella	0.00584085	0.698277	0.898179	0.454577	0.957328
Subdoligranulum	-0.106699	0.0812706	0.296814	Subdoligranulum	-0.0331486	0.506154	0.791804	Subdoligranulum	-0.00208241	0.961127	0.979396	Subdoligranulum	-0.0088769	0.73934	0.900066	Subdoligranulum	-0.0465573	0.255278	0.714777	Subdoligranulum	-0.119847	0.063387	0.354967	0.586069	0.995157
Streptococcus	0.0692952	0.00788317	0.132437	Streptococcus	0.0405156	0.081194	0.479379	Streptococcus	0.0488985	0.0153955	0.801902	Streptococcus	0.0154728	0.236594	0.462184	Streptococcus	0.069765	0.00425309	0.138127	Streptococcus	0.0595734	0.0333684	0.254813	0.0502444	0.642016
Shigella	-0.00487857	0.755888	0.881869	Shigella	-0.0106148	0.426745	0.763133	Shigella	-0.00978609	0.412364	0.844843	Shigella	0.00167586	0.809098	0.942001	Shigella	-0.00850846	0.5344	0.815654	Shigella	-0.00784015	0.659619	0.879492	0.814957	0.995157
Sanguibacteroides	-0.026953	0.333226	0.663818	Sanguibacteroides	0.000468424	0.986021	0.997213	Sanguibacteroides	-0.0136326	0.591462	0.914403	Sanguibacteroides	-0.0127112	0.342067	0.574672	Sanguibacteroides	-0.0148444	0.579463	0.836925	Sanguibacteroides	-0.0375688	0.259193	0.588437	0.929723	0.995157
Ruminococcus	0.0105936	0.778699	0.896037	Ruminococcus	0.0341567	0.295318	0.708764	Ruminococcus	0.0116791	0.683693	0.914403	Ruminococcus	-0.00206641	0.910916	0.961841	Ruminococcus	0.000332695	0.991461	0.997793	Ruminococcus	0.0436665	0.31371	0.594258	0.764444	0.995157
Ruminiclostridium	-0.0102721	0.669376	0.841846	Ruminiclostridium	-0.037843	0.081397	0.479379	Ruminiclostridium	-0.0260556	0.186032	0.801902	Ruminiclostridium	-0.0418992	0.000416678	0.00700019	Ruminiclostridium	-0.00817295	0.736574	0.896699	Ruminiclostridium	-0.0275256	0.290658	0.594258	0.212263	0.957328
Pyramidobacter	-0.072753	0.0557608	0.292744	Pyramidobacter	-0.036864	0.248846	0.695039	Pyramidobacter	-0.0287147	0.291722	0.801902	Pyramidobacter	-0.0150299	0.374976	0.605731	Pyramidobacter	-0.00908476	0.787166	0.924387	Pyramidobacter	-0.051548	0.305113	0.594258	0.762932	0.995157
Pseudomonas	0.0258197	0.473892	0.807747	Pseudomonas	0.0299423	0.337371	0.712388	Pseudomonas	0.0469222	0.183361	0.801902	Pseudomonas	0.0145777	0.406494	0.628084	Pseudomonas	0.0117788	0.705956	0.896699	Pseudomonas	-0.00974791	0.770985	0.899483	0.561397	0.995157
Pseudoflavonifractor	-0.0881105	0.0680683	0.296814	Pseudoflavonifractor	-0.0638457	0.079831	0.479379	Pseudoflavonifractor	-0.022925	0.529827	0.914403	Pseudoflavonifractor	-0.0652261	0.00517034	0.0394826	Pseudoflavonifractor	-0.0481215	0.231414	0.708554	Pseudoflavonifractor	-0.0940093	0.112206	0.39272	0.591033	0.995157
Porphyromonas	-0.0614246	0.0706715	0.296814	Porphyromonas	0.0171633	0.552558	0.791804	Porphyromonas	0.0125202	0.639651	0.914403	Porphyromonas	0.00355529	0.818644	0.942001	Porphyromonas	0.0156234	0.553479	0.815654	Porphyromonas	0.0229568	0.567225	0.802043	0.645678	0.995157
Phocea	0.0627501	0.0890293	0.311603	Phocea	0.0361121	0.251305	0.695039	Phocea	0.0163361	0.558819	0.914403	Phocea	-0.000184612	0.991758	0.991758	Phocea	0.066373	0.036667	0.385003	Phocea	0.00906376	0.827938	0.92729	0.0287023	0.642016
Phascolarctobacterium	0.014359	0.352597	0.673141	Phascolarctobacterium	0.0172657	0.247028	0.695039	Phascolarctobacterium	0.0163713	0.164468	0.801902	Phascolarctobacterium	-0.00554065	0.493283	0.702301	Phascolarctobacterium	0.0187058	0.24462	0.708554	Phascolarctobacterium	-0.0113476	0.572888	0.802043	0.386362	0.957328
Paraprevotella	0.00545548	0.803204	0.908304	Paraprevotella	0.0115572	0.575001	0.791804	Paraprevotella	0.00802151	0.70838	0.915444	Paraprevotella	-0.000120734	0.991373	0.991758	Paraprevotella	0.00385386	0.863989	0.942533	Paraprevotella	0.00411391	0.88577	0.931299	0.909152	0.995157
Parabacteroides	-0.0452538	0.23766	0.514893	Parabacteroides	-0.0329499	0.287627	0.708764	Parabacteroides	-0.0281417	0.318896	0.801902	Parabacteroides	-0.00264186	0.88426	0.961841	Parabacteroides	-0.0223248	0.524219	0.815654	Parabacteroides	-0.03723	0.363721	0.611052	0.337747	0.957328
Oscillibacter	-0.0867172	0.0655811	0.296814	Oscillibacter	-0.0769999	0.0590158	0.479379	Oscillibacter	-0.0552222	0.0888229	0.801902	Oscillibacter	-0.00310424	0.889948	0.961841	Oscillibacter	-0.01611	0.641558	0.855411	Oscillibacter	-0.0168513	0.76221	0.899483	0.387565	0.957328
Odoribacter	-0.0553153	0.136116	0.368831	Odoribacter	-0.00908958	0.750819	0.876571	Odoribacter	-0.0111999	0.695929	0.914403	Odoribacter	-0.0053553	0.733795	0.900066	Odoribacter	0.0245574	0.348943	0.731863	Odoribacter	-0.0325251	0.420868	0.693194	0.995157	0.995157
Mitsuokella	0.0106112	0.612622	0.841846	Mitsuokella	0.0432749	0.0423778	0.479379	Mitsuokella	0.00464973	0.814972	0.958968	Mitsuokella	0.0203696	0.103754	0.268536	Mitsuokella	0.00770605	0.775658	0.924387	Mitsuokella	-0.003056	0.920212	0.931299	0.852717	0.995157
Megamonas	0.0137034	0.481848	0.807747	Megamonas	-0.00643836	0.710133	0.86969	Megamonas	0.0170675	0.334126	0.801902	Megamonas	0.0154732	0.104059	0.268536	Megamonas	0.0171351	0.283343	0.716219	Megamonas	0.0289838	0.17831	0.534308	0.768163	0.995157
Marvinbryantia	-0.0932836	0.0250526	0.292744	Marvinbryantia	0.00654215	0.86115	0.926674	Marvinbryantia	0.0365873	0.247152	0.801902	Marvinbryantia	-0.0800791	0.000208153	0.00437121	Marvinbryantia	0.0562947	0.157199	0.694984	Marvinbryantia	-0.114493	0.0329974	0.254813	0.00613678	0.515489
Lactobacillus	0.00651812	0.720437	0.854985	Lactobacillus	0.0440518	0.00990893	0.339648	Lactobacillus	0.0161776	0.306618	0.801902	Lactobacillus	0.0094301	0.332942	0.570758	Lactobacillus	0.0182612	0.289898	0.716219	Lactobacillus	0.0304422	0.098135	0.39254	0.546151	0.995157
Lachnoclostridium	-0.0227901	0.639427	0.841846	Lachnoclostridium	-0.0473504	0.322364	0.712388	Lachnoclostridium	-0.0109316	0.742234	0.918335	Lachnoclostridium	-0.0312742	0.15992	0.330746	Lachnoclostridium	-0.0430595	0.22694	0.708554	Lachnoclostridium	-0.0706255	0.187424	0.534308	0.358769	0.957328
Kluyvera	-0.00246366	0.931041	0.965524	Kluyvera	0.0211455	0.436076	0.763133	Kluyvera	0.0146457	0.606595	0.914403	Kluyvera	0.0177583	0.151491	0.326289	Kluyvera	0.0297327	0.288354	0.716219	Kluyvera	0.0124394	0.743087	0.899483	0.597949	0.995157
Klebsiella	-0.00105755	0.942877	0.965874	Klebsiella	-0.0022563	0.874348	0.926674	Klebsiella	0.00772422	0.553555	0.914403	Klebsiella	0.0129585	0.0846742	0.258497	Klebsiella	0.0195482	0.154979	0.694984	Klebsiella	0.00787815	0.680527	0.893192	0.322153	0.957328
Intestinibacter	0.0590348	0.00577096	0.132437	Intestinibacter	0.0214695	0.255984	0.695039	Intestinibacter	0.0167617	0.325845	0.801902	Intestinibacter	0.0180242	0.0749401	0.258497	Intestinibacter	0.0173432	0.369284	0.731863	Intestinibacter	0.0713371	0.00666714	0.171145	0.713422	0.995157
Gordonibacter	-0.0497334	0.108754	0.333343	Gordonibacter	-0.00852652	0.752598	0.876571	Gordonibacter	-0.034887	0.175149	0.801902	Gordonibacter	-0.0171451	0.259511	0.48442	Gordonibacter	-0.0269769	0.355238	0.731863	Gordonibacter	-0.0145884	0.706295	0.898179	0.935625	0.995157
Fusobacterium	0.0507161	0.0168353	0.235694	Fusobacterium	0.00121916	0.960065	0.983481	Fusobacterium	0.0085338	0.666923	0.914403	Fusobacterium	0.00456871	0.674595	0.858575	Fusobacterium	0.0147342	0.392069	0.731863	Fusobacterium	0.00603715	0.872619	0.931299	0.0664842	0.642016
Fournierella	-0.135672	0.0279128	0.292744	Fournierella	-0.0475453	0.32191	0.712388	Fournierella	-0.0218877	0.586139	0.914403	Fournierella	-0.0861075	0.000957382	0.0114886	Fournierella	-0.0794163	0.0808405	0.452707	Fournierella	-0.0604069	0.352089	0.611052	0.540311	0.995157
Flavonifractor	-0.0349433	0.213984	0.512246	Flavonifractor	-0.00638419	0.785815	0.876571	Flavonifractor	0.0166481	0.404564	0.844843	Flavonifractor	-0.00561443	0.664142	0.858575	Flavonifractor	-0.0368819	0.133986	0.664305	Flavonifractor	-0.0190656	0.533085	0.799627	0.357329	0.957328
Faecalitalea	-0.0307324	0.533018	0.82914	Faecalitalea	-0.0369307	0.45736	0.784046	Faecalitalea	0.0174202	0.635155	0.914403	Faecalitalea	-0.0477424	0.0786283	0.258497	Faecalitalea	-0.0920275	0.0219324	0.382772	Faecalitalea	-0.0318522	0.569528	0.802043	0.490863	0.981725
Faecalibacterium	0.0176672	0.583809	0.841846	Faecalibacterium	0.00517328	0.862986	0.926674	Faecalibacterium	0.0126598	0.572254	0.914403	Faecalibacterium	0.0294454	0.0897219	0.258497	Faecalibacterium	0.0263175	0.289714	0.716219	Faecalibacterium	0.0145773	0.750243	0.899483	0.965274	0.995157
Eubacterium	-0.0573329	0.239058	0.514893	Eubacterium	-0.0631889	0.19529	0.695039	Eubacterium	0.0112491	0.774856	0.943303	Eubacterium	0.00036353	0.988284	0.991758	Eubacterium	-0.0320133	0.484793	0.798483	Eubacterium	-0.0342479	0.494564	0.769322	0.452898	0.957328
Escherichia	-0.00734135	0.670983	0.841846	Escherichia	-0.00226403	0.882546	0.926674	Escherichia	-0.0132212	0.315788	0.801902	Escherichia	-0.0010409	0.900915	0.961841	Escherichia	-0.00379378	0.792331	0.924387	Escherichia	0.00734288	0.716404	0.898179	0.929398	0.995157
Enterococcus	0.0105935	0.700315	0.852557	Enterococcus	0.0220206	0.319231	0.712388	Enterococcus	0.00940494	0.656811	0.914403	Enterococcus	0.00718823	0.566662	0.793326	Enterococcus	0.00484962	0.848316	0.939721	Enterococcus	0.0321423	0.248484	0.579795	0.239611	0.957328
Dielma	-0.0122387	0.657896	0.841846	Dielma	-0.0474986	0.0856035	0.479379	Dielma	-0.0257541	0.285268	0.801902	Dielma	-0.0171264	0.27902	0.497443	Dielma	0.00601785	0.810935	0.933131	Dielma	-0.0421611	0.212441	0.540759	0.0502526	0.642016
Dialister	0.0178744	0.263926	0.540726	Dialister	0.0077037	0.563102	0.791804	Dialister	0.0197482	0.120493	0.801902	Dialister	0.0228884	0.0031239	0.0291564	Dialister	0.0107885	0.390533	0.731863	Dialister	0.0315599	0.0522495	0.337612	0.397253	0.957328
Desulfovibrio	-0.0124718	0.547413	0.836049	Desulfovibrio	-0.0286407	0.135153	0.597516	Desulfovibrio	-0.0140494	0.40392	0.844843	Desulfovibrio	-0.0211846	0.0389717	0.155887	Desulfovibrio	-0.045009	0.0273408	0.382772	Desulfovibrio	-0.0171662	0.467065	0.740254	0.0274939	0.642016
Dakarella	-0.0229564	0.225398	0.512246	Dakarella	-0.00530612	0.769874	0.876571	Dakarella	-0.020109	0.331306	0.801902	Dakarella	-0.00404516	0.726956	0.900066	Dakarella	0.00314915	0.898904	0.968051	Dakarella	-0.0581038	0.0406719	0.284703	0.945601	0.995157
Coprobacter	-0.00681522	0.810986	0.908304	Coprobacter	-0.0345676	0.160477	0.674005	Coprobacter	-0.0104523	0.670756	0.914403	Coprobacter	-0.0405582	0.00401188	0.0336998	Coprobacter	-0.0338778	0.194272	0.708554	Coprobacter	0.00823597	0.815624	0.925844	0.132971	0.9308
Coprobacillus	-0.000203098	0.995816	0.995816	Coprobacillus	0.0140627	0.714388	0.86969	Coprobacillus	0.0571118	0.0515075	0.801902	Coprobacillus	-0.00596352	0.777022	0.919293	Coprobacillus	0.0411884	0.239264	0.708554	Coprobacillus	0.0852488	0.0571908	0.343145	0.97222	0.995157
Comamonas	0.0400321	0.339812	0.663818	Comamonas	-0.0269354	0.429685	0.763133	Comamonas	-0.0457327	0.310521	0.801902	Comamonas	0.00883209	0.670596	0.858575	Comamonas	-0.0793397	0.360921	0.731863	Comamonas	0.00661414	0.883676	0.931299	0.462554	0.957328
Collinsella	0.0192869	0.41221	0.759431	Collinsella	0.0168628	0.494278	0.791804	Collinsella	0.00409784	0.821973	0.958968	Collinsella	0.00982529	0.454303	0.6695	Collinsella	0.0413413	0.052774	0.410229	Collinsella	0.0155453	0.607409	0.836432	0.992111	0.995157
Clostridium	-0.00693459	0.903777	0.960978	Clostridium	-0.0427288	0.389527	0.743642	Clostridium	-0.0289444	0.495118	0.914403	Clostridium	-0.00120015	0.958202	0.991758	Clostridium	-0.0437765	0.406833	0.742913	Clostridium	-0.0151248	0.799053	0.919459	0.467267	0.957328
Cloacibacillus	-0.0187855	0.58321	0.841846	Cloacibacillus	-0.0202201	0.549501	0.791804	Cloacibacillus	-0.0153486	0.601675	0.914403	Cloacibacillus	-0.0327372	0.0383551	0.155887	Cloacibacillus	-0.0174966	0.597803	0.836925	Cloacibacillus	-0.0970694	0.00407612	0.171145	0.3022	0.957328
Butyrivibrio	-0.0144825	0.499986	0.807747	Butyrivibrio	-0.0259066	0.202585	0.695039	Butyrivibrio	-0.0236067	0.162705	0.801902	Butyrivibrio	-0.0149442	0.127944	0.307064	Butyrivibrio	0.0147428	0.641038	0.855411	Butyrivibrio	-0.0216126	0.363548	0.611052	0.911047	0.995157
Butyricimonas	0.0482933	0.0547544	0.292744	Butyricimonas	0.0155995	0.531198	0.791804	Butyricimonas	-0.00706066	0.696688	0.914403	Butyricimonas	-0.00586627	0.627871	0.837162	Butyricimonas	0.0293668	0.134443	0.664305	Butyricimonas	-0.0399201	0.210884	0.540759	0.794973	0.995157
Butyricicoccus	-0.0246032	0.63397	0.841846	Butyricicoccus	-0.0418121	0.364675	0.712388	Butyricicoccus	0.0271318	0.475472	0.907718	Butyricicoccus	-0.0363383	0.14144	0.321107	Butyricicoccus	-0.00801841	0.835701	0.939721	Butyricicoccus	-0.0934772	0.0944076	0.39254	0.280306	0.957328
Blautia	0.104927	0.0774905	0.296814	Blautia	0.0908356	0.126566	0.590641	Blautia	0.050132	0.270912	0.801902	Blautia	0.00407853	0.886845	0.961841	Blautia	0.0366799	0.471335	0.791842	Blautia	-0.003204	0.962896	0.962896	0.428994	0.957328
Bittarella	-0.0201979	0.671473	0.841846	Bittarella	-0.016657	0.69188	0.86969	Bittarella	-0.0215092	0.531593	0.914403	Bittarella	-0.0445533	0.0447373	0.170815	Bittarella	0.00133879	0.971823	0.997793	Bittarella	-0.0166291	0.738033	0.899483	0.462124	0.957328
Bilophila	0.00186378	0.919246	0.965209	Bilophila	-0.010516	0.501008	0.791804	Bilophila	-0.010489	0.429809	0.859618	Bilophila	-0.00151431	0.868018	0.961841	Bilophila	-0.0150598	0.318604	0.731863	Bilophila	-0.0202724	0.349311	0.611052	0.446157	0.957328
Bifidobacterium	0.022698	0.25329	0.531909	Bifidobacterium	0.0213317	0.260238	0.695039	Bifidobacterium	0.0197838	0.195797	0.801902	Bifidobacterium	0.00111588	0.916039	0.961841	Bifidobacterium	-0.00763671	0.674062	0.884706	Bifidobacterium	0.0182916	0.462022	0.740254	0.796709	0.995157
Barnesiella	-0.0133635	0.493798	0.807747	Barnesiella	-0.00779888	0.658688	0.864527	Barnesiella	-0.0223147	0.17996	0.801902	Barnesiella	-0.00752179	0.411245	0.628084	Barnesiella	0.0168954	0.327471	0.731863	Barnesiella	-0.0228033	0.324401	0.594258	0.930038	0.995157
Bacteroides	0.0171612	0.694929	0.852557	Bacteroides	-0.0548363	0.114191	0.564239	Bacteroides	-0.0099367	0.743009	0.918335	Bacteroides	-0.0162356	0.399148	0.628084	Bacteroides	-0.0330882	0.383588	0.731863	Bacteroides	-0.0576303	0.197185	0.534308	0.758391	0.995157
Anaerostipes	0.00438948	0.888781	0.957149	Anaerostipes	-0.0301291	0.341896	0.712388	Anaerostipes	0.00414435	0.869962	0.974358	Anaerostipes	-0.0177153	0.246778	0.471121	Anaerostipes	-0.0580474	0.0337393	0.385003	Anaerostipes	-0.027557	0.515545	0.787378	0.947378	0.995157
Alistipes	-0.0427976	0.178562	0.454522	Alistipes	-9.65291e-05	0.997213	0.997213	Alistipes	-0.00304194	0.903655	0.979396	Alistipes	-0.0275122	0.0920259	0.258497	Alistipes	0.0380671	0.180464	0.708554	Alistipes	-0.0864046	0.0201842	0.242211	0.0718125	0.642016
Akkermansia	-0.0101395	0.465035	0.807747	Akkermansia	-0.0126626	0.357582	0.712388	Akkermansia	-0.000480002	0.967736	0.979396	Akkermansia	-0.00759313	0.284253	0.497443	Akkermansia	-0.00975528	0.459249	0.787283	Akkermansia	-0.0285191	0.079689	0.376277	0.210761	0.957328
Adlercreutzia	0.0476027	0.0542817	0.292744	Adlercreutzia	0.0132119	0.569978	0.791804	Adlercreutzia	0.0244557	0.273657	0.801902	Adlercreutzia	0.00893154	0.471311	0.682588	Adlercreutzia	-0.0175213	0.446242	0.780923	Adlercreutzia	-0.0118379	0.657832	0.879492	0.242558	0.957328
Actinomyces	0.0615774	0.10387	0.333343	Actinomyces	0.063658	0.0615021	0.479379	Actinomyces	0.0037507	0.910176	0.979396	Actinomyces	0.00630579	0.756079	0.907295	Actinomyces	0.0620606	0.0730523	0.452707	Actinomyces	0.113163	0.0132741	0.185837	0.717826	0.995157
Acetivibrio	-0.0539287	0.110017	0.333343	Acetivibrio	0.0206813	0.536286	0.791804	Acetivibrio	-0.0344122	0.332838	0.801902	Acetivibrio	-0.023869	0.121132	0.299268	Acetivibrio	-0.00941007	0.735815	0.896699	Acetivibrio	-0.0963592	0.0292881	0.254813	0.0907974	0.693362
Adjusting for age, gender, center, moderate-to-vigorous physical activity, education level, income, antibiotic in last 6 months, diabetes, and metformin use.
Genera in bold were significantly associated with both BMI and US exposure.
