# Supplementary material for: Microbial co-occurrence complicates associations of gut microbiome with US immigration, dietary intake and obesity
Source: Genome Biol. 2021 Dec 10;22:336. doi: 10.1186/s13059-021-02559-w (PMC8665519; doi:10.1186/s13059-021-02559-w)
Supplement: Supplementary file 8 — Additional file 8: Table S9. Associations of gut bacterial genera with US exposure, stratified by birth place, among the first generation immigrants. [file 13059_2021_2559_MOESM8_ESM.xlsx]

## Sheet: TableS9
Table S9. Associations of gut bacterial genera with US exposure, stratified by birth place , among the first generation immigrants.
Dominica				Central America				Cuba				Mexico				Puerto Rico				South America				Heterogeneity test (P for interaction)
Taxa_Genus	Estimate	P	P.FDR	Taxa_Genus	Estimate	P	P.FDR	Taxa_Genus	Estimate	P	P.FDR	Taxa_Genus	Estimate	P	P.FDR	Taxa_Genus	Estimate	P	P.FDR	Taxa_Genus	Estimate	P	P.FDR	P	P.FDR
Hungatella	0.00861852	0.908403	0.944033	Hungatella	0.0242945	0.802237	0.956593	Hungatella	0.0218804	0.771242	0.938903	Hungatella	0.151478	0.000272368	0.0228789	Hungatella	0.0139865	0.873197	0.964046	Hungatella	0.191044	0.04835	0.81228	0.589525	0.786667
Holdemania	-0.0755481	0.459934	0.83988	Holdemania	-0.147105	0.299977	0.727461	Holdemania	-0.0158454	0.870066	0.96753	Holdemania	-0.138049	0.0107448	0.180512	Holdemania	-0.0975585	0.315174	0.889907	Holdemania	-0.0478461	0.733544	0.97798	0.373763	0.695739
Eisenbergiella	0.14077	0.269264	0.741888	Eisenbergiella	0.170022	0.261134	0.727461	Eisenbergiella	0.272998	0.0198366	0.208285	Eisenbergiella	0.14168	0.0273759	0.257935	Eisenbergiella	0.0817899	0.572818	0.926511	Eisenbergiella	0.028568	0.841219	0.97798	0.121687	0.352258
Catenibacterium	-0.124154	0.582257	0.928202	Catenibacterium	-0.119281	0.694598	0.926131	Catenibacterium	-0.308785	0.147175	0.551475	Catenibacterium	-0.241283	0.0276359	0.257935	Catenibacterium	-0.180887	0.395169	0.913756	Catenibacterium	-0.279601	0.352277	0.97798	0.0782133	0.252
Faecalicatena	0.0651914	0.233055	0.741888	Faecalicatena	0.00976627	0.888894	0.95727	Faecalicatena	0.00427252	0.92378	0.96753	Faecalicatena	0.0595296	0.0467619	0.273297	Faecalicatena	0.0943161	0.0931195	0.889907	Faecalicatena	0.0211678	0.780686	0.97798	0.352558	0.673909
Roseburia	-0.039434	0.652676	0.928202	Roseburia	-0.153375	0.174875	0.727461	Roseburia	-0.0445774	0.586033	0.877104	Roseburia	-0.0897334	0.0487519	0.273297	Roseburia	-0.0327307	0.753429	0.964046	Roseburia	-0.103648	0.314976	0.97798	0.785634	0.9016
Prevotella	-0.210807	0.251554	0.741888	Prevotella	-0.202521	0.415624	0.808705	Prevotella	-0.403486	0.00983779	0.137729	Prevotella	-0.193795	0.0495622	0.273297	Prevotella	-0.0495558	0.781326	0.964046	Prevotella	-0.00440882	0.985424	0.991049	0.182972	0.4584
Dorea	-0.00956922	0.903326	0.944033	Dorea	-0.127378	0.209508	0.727461	Dorea	-0.154961	0.0657191	0.371844	Dorea	-0.0803697	0.0545795	0.273297	Dorea	-0.100993	0.283536	0.889907	Dorea	-0.0239797	0.804625	0.97798	0.470046	0.743607
Erysipelatoclostridium	0.0725784	0.396611	0.800961	Erysipelatoclostridium	0.0929235	0.43771	0.808705	Erysipelatoclostridium	0.113914	0.244403	0.688556	Erysipelatoclostridium	0.0956702	0.0585636	0.273297	Erysipelatoclostridium	0.199501	0.0736718	0.889907	Erysipelatoclostridium	0.149988	0.221951	0.97798	0.266658	0.59021
Cellulomonas	-0.194333	0.25026	0.741888	Cellulomonas	-0.274503	0.247704	0.727461	Cellulomonas	-0.492274	0.00128098	0.0358673	Cellulomonas	-0.151938	0.0667063	0.29249	Cellulomonas	-0.259381	0.135221	0.889907	Cellulomonas	-0.163073	0.499294	0.97798	0.11002	0.33
Holdemanella	-0.0723509	0.52765	0.904543	Holdemanella	-0.0330421	0.834961	0.956593	Holdemanella	-0.094743	0.374952	0.768194	Holdemanella	-0.0798272	0.181282	0.435077	Holdemanella	-0.00972996	0.933733	0.964046	Holdemanella	-0.0612593	0.684306	0.97798	0.218205	0.494919
Megasphaera	0.135319	0.410016	0.800961	Megasphaera	0.0306863	0.883265	0.95727	Megasphaera	0.129015	0.415891	0.831782	Megasphaera	0.0950281	0.197953	0.437581	Megasphaera	0.0776102	0.701172	0.964046	Megasphaera	0.124405	0.511786	0.97798	0.8699	0.942308
Senegalimassilia	-0.441506	0.000856822	0.0359865	Senegalimassilia	-0.0360259	0.847914	0.956593	Senegalimassilia	-0.205595	0.0797236	0.404786	Senegalimassilia	-0.0865886	0.221554	0.465264	Senegalimassilia	-0.137382	0.320097	0.889907	Senegalimassilia	-0.0452327	0.79567	0.97798	0.189219	0.4584
Coprococcus	-0.0343989	0.707202	0.928202	Coprococcus	-0.0374043	0.750366	0.956593	Coprococcus	-0.041383	0.601908	0.877104	Coprococcus	-0.0545319	0.240517	0.485459	Coprococcus	-0.031184	0.739002	0.964046	Coprococcus	-0.158174	0.179247	0.97798	0.802235	0.9016
Parasutterella	0.268782	0.173195	0.675339	Parasutterella	0.385861	0.164124	0.725601	Parasutterella	0.177339	0.3581	0.761738	Parasutterella	0.115475	0.26407	0.504134	Parasutterella	-0.0169081	0.939539	0.964046	Parasutterella	0.212051	0.493516	0.97798	0.666736	0.823941
Ruthenibacterium	0.0655943	0.404571	0.800961	Ruthenibacterium	0.0608498	0.599243	0.883095	Ruthenibacterium	0.003115	0.96753	0.96753	Ruthenibacterium	0.0478498	0.276193	0.504353	Ruthenibacterium	0.0261906	0.773374	0.964046	Ruthenibacterium	0.0269342	0.772454	0.97798	0.129085	0.352258
Anaerotruncus	0.153443	0.04751	0.443426	Anaerotruncus	0.111555	0.298136	0.727461	Anaerotruncus	0.270695	8.95174e-05	0.00751946	Anaerotruncus	0.0383045	0.302612	0.518843	Anaerotruncus	0.024992	0.731796	0.964046	Anaerotruncus	0.125461	0.207874	0.97798	0.0987239	0.308
Veillonella	-0.0698488	0.614758	0.928202	Veillonella	-0.334384	0.0582998	0.663237	Veillonella	-0.34029	0.00370956	0.0623207	Veillonella	-0.0709472	0.31432	0.528058	Veillonella	-0.350057	0.0286943	0.889907	Veillonella	-0.147606	0.393779	0.97798	0.0724467	0.252
Intestinimonas	-0.0991972	0.14068	0.675339	Intestinimonas	-0.107861	0.300168	0.727461	Intestinimonas	-0.113552	0.0819209	0.404786	Intestinimonas	-0.0358022	0.348003	0.544086	Intestinimonas	-0.0341293	0.710641	0.964046	Intestinimonas	-0.0245469	0.801917	0.97798	0.129939	0.352258
Sellimonas	0.0223721	0.855694	0.944033	Sellimonas	0.148205	0.361217	0.798479	Sellimonas	0.0106221	0.931994	0.96753	Sellimonas	0.0367268	0.523044	0.636749	Sellimonas	0.176356	0.245863	0.889907	Sellimonas	0.189509	0.237217	0.97798	0.0772155	0.252
Acidaminococcus	0.20787	0.300288	0.741888	Acidaminococcus	0.220172	0.408686	0.808705	Acidaminococcus	0.538621	0.00294184	0.0617787	Acidaminococcus	0.0566807	0.58383	0.683937	Acidaminococcus	0.247199	0.322728	0.889907	Acidaminococcus	0.737575	0.00678808	0.570199	0.190931	0.4584
Eggerthella	0.00888227	0.949497	0.960936	Eggerthella	0.127859	0.504157	0.808705	Eggerthella	0.0426689	0.733939	0.931967	Eggerthella	0.0145236	0.84702	0.907125	Eggerthella	0.00885011	0.952434	0.964046	Eggerthella	0.157095	0.426276	0.97798	0.161171	0.422625
Methanobrevibacter	-0.245652	0.176875	0.675339	Methanobrevibacter	-0.15272	0.508616	0.808705	Methanobrevibacter	-0.0098264	0.953652	0.96753	Methanobrevibacter	-0.00790388	0.934763	0.975711	Methanobrevibacter	-0.109065	0.490914	0.926511	Methanobrevibacter	-0.171122	0.50965	0.97798	0.301901	0.6342
Ruminococcus	-0.0628016	0.472074	0.843708	Ruminococcus	-0.0533106	0.662608	0.912444	Ruminococcus	-0.0414479	0.616777	0.877104	Ruminococcus	-0.137998	0.00280839	0.101589	Ruminococcus	-0.0752097	0.459562	0.926511	Ruminococcus	-0.19538	0.0985581	0.97798	0.461917	0.743607
Paraprevotella	-0.206484	0.169177	0.675339	Paraprevotella	-0.0356139	0.854101	0.956593	Paraprevotella	-0.055545	0.615865	0.877104	Paraprevotella	-0.215562	0.00478653	0.101589	Paraprevotella	-0.0140538	0.920364	0.964046	Paraprevotella	-0.121566	0.499331	0.97798	0.0623047	0.252
Alistipes	0.0775618	0.452746	0.83988	Alistipes	-0.188109	0.192222	0.727461	Alistipes	-0.109428	0.246412	0.688556	Alistipes	-0.147114	0.00483756	0.101589	Alistipes	-0.175785	0.112883	0.889907	Alistipes	0.088839	0.517808	0.97798	0.00902907	0.21
Kluyvera	-0.0258327	0.823324	0.944033	Kluyvera	-0.296461	0.0427675	0.663237	Kluyvera	-0.032077	0.700787	0.919783	Kluyvera	-0.167767	0.0149114	0.208759	Kluyvera	-0.318604	0.00447609	0.375992	Kluyvera	0.0750654	0.580418	0.97798	0.566098	0.766839
Ruminiclostridium	0.0303392	0.824621	0.944033	Ruminiclostridium	-0.076215	0.677477	0.917873	Ruminiclostridium	0.0582476	0.628413	0.877104	Ruminiclostridium	-0.168769	0.0185513	0.222615	Ruminiclostridium	-0.106792	0.411694	0.913756	Ruminiclostridium	-0.212775	0.28074	0.97798	0.0515686	0.237098
Faecalibacterium	-0.100979	0.322265	0.773435	Faecalibacterium	-0.132066	0.320974	0.748939	Faecalibacterium	-0.020922	0.843408	0.96753	Faecalibacterium	-0.102137	0.0378162	0.273297	Faecalibacterium	-0.114937	0.365572	0.903627	Faecalibacterium	-0.136091	0.225708	0.97798	0.0536293	0.237098
Acetivibrio	-0.0595296	0.540819	0.908576	Acetivibrio	-0.412528	0.000460673	0.0386965	Acetivibrio	-0.0315168	0.636945	0.877104	Acetivibrio	-0.114255	0.0392662	0.273297	Acetivibrio	-0.0124718	0.912415	0.964046	Acetivibrio	0.0986364	0.393671	0.97798	0.0349756	0.237098
Barnesiella	0.0314374	0.852079	0.944033	Barnesiella	-0.350624	0.120045	0.725601	Barnesiella	-0.277788	0.0505995	0.371844	Barnesiella	-0.181522	0.0516897	0.273297	Barnesiella	-0.270916	0.138388	0.889907	Barnesiella	-0.285342	0.198551	0.97798	0.940176	0.945
Butyricimonas	-0.198572	0.127369	0.675339	Butyricimonas	-0.168838	0.29143	0.727461	Butyricimonas	-0.00631052	0.961608	0.96753	Butyricimonas	-0.134076	0.0574702	0.273297	Butyricimonas	-0.173587	0.2802	0.889907	Butyricimonas	0.00180885	0.991049	0.991049	0.921861	0.945
Pseudomonas	0.00593742	0.948162	0.960936	Pseudomonas	0.186727	0.143126	0.725601	Pseudomonas	-0.00282349	0.966511	0.96753	Pseudomonas	0.0882347	0.0696406	0.29249	Pseudomonas	0.0790158	0.435122	0.913756	Pseudomonas	0.0832917	0.588384	0.97798	0.525667	0.743607
Flavonifractor	0.263444	0.0235998	0.323901	Flavonifractor	0.0261378	0.877783	0.95727	Flavonifractor	0.0794397	0.503703	0.877104	Flavonifractor	0.11715	0.0761862	0.304745	Flavonifractor	0.123601	0.334865	0.889907	Flavonifractor	0.161485	0.337156	0.97798	0.0441451	0.237098
Bittarella	-0.110146	0.110352	0.675339	Bittarella	-0.170865	0.0710612	0.663237	Bittarella	-0.0220725	0.74922	0.931967	Bittarella	-0.0638563	0.0967539	0.353851	Bittarella	-0.0479986	0.565028	0.926511	Bittarella	-0.163774	0.112843	0.97798	0.944427	0.945
Lachnoclostridium	0.0724682	0.283909	0.741888	Lachnoclostridium	0.101186	0.224129	0.727461	Lachnoclostridium	-0.0308231	0.666136	0.888181	Lachnoclostridium	0.0629654	0.100826	0.353851	Lachnoclostridium	0.0857957	0.332716	0.889907	Lachnoclostridium	0.120991	0.206363	0.97798	0.00894864	0.21
Megamonas	0.183343	0.277401	0.741888	Megamonas	-0.0639628	0.781385	0.956593	Megamonas	0.137848	0.304314	0.722044	Megamonas	0.147057	0.1011	0.353851	Megamonas	0.263142	0.182832	0.889907	Megamonas	0.0170549	0.943064	0.986963	0.479092	0.743607
Subdoligranulum	-0.0061432	0.908857	0.944033	Subdoligranulum	0.0160622	0.840975	0.956593	Subdoligranulum	-0.0295652	0.594736	0.877104	Subdoligranulum	-0.0508386	0.11241	0.377698	Subdoligranulum	-0.00554212	0.942768	0.964046	Subdoligranulum	0.0230627	0.771568	0.97798	0.314551	0.645366
Pyramidobacter	0.079223	0.358234	0.800961	Pyramidobacter	0.191967	0.122838	0.725601	Pyramidobacter	0.0121958	0.888682	0.96753	Pyramidobacter	0.0773373	0.12512	0.399803	Pyramidobacter	0.0546753	0.560637	0.926511	Pyramidobacter	-0.0112303	0.912692	0.986963	0.0138499	0.21
Odoribacter	-0.0119764	0.892429	0.944033	Odoribacter	0.00212949	0.987821	0.987821	Odoribacter	-0.0969242	0.241648	0.688556	Odoribacter	-0.0817241	0.132038	0.399803	Odoribacter	-0.0178837	0.882054	0.964046	Odoribacter	-0.13076	0.304262	0.97798	0.539677	0.743607
Parabacteroides	0.184483	0.0308477	0.323901	Parabacteroides	0.059596	0.643283	0.900596	Parabacteroides	0.13476	0.108183	0.500726	Parabacteroides	0.0706886	0.133268	0.399803	Parabacteroides	-0.00322438	0.971481	0.971481	Parabacteroides	0.252898	0.0427773	0.81228	0.0529596	0.237098
Sanguibacteroides	-0.0338844	0.774263	0.944033	Sanguibacteroides	0.108926	0.465617	0.808705	Sanguibacteroides	0.0639891	0.493503	0.877104	Sanguibacteroides	0.0927331	0.146439	0.408636	Sanguibacteroides	0.0346575	0.769039	0.964046	Sanguibacteroides	0.0729331	0.636919	0.97798	0.621271	0.802523
Tyzzerella	0.0862293	0.148479	0.675339	Tyzzerella	0.0174159	0.822901	0.956593	Tyzzerella	0.0354546	0.599901	0.877104	Tyzzerella	0.0485052	0.148306	0.408636	Tyzzerella	0.0616213	0.492887	0.926511	Tyzzerella	0.232125	0.0179157	0.75246	0.0230761	0.21
Bifidobacterium	-0.0884156	0.593262	0.928202	Bifidobacterium	0.131173	0.532958	0.813972	Bifidobacterium	0.213295	0.16844	0.551475	Bifidobacterium	0.115765	0.151596	0.408636	Bifidobacterium	0.242773	0.162639	0.889907	Bifidobacterium	-0.0746803	0.718467	0.97798	0.908173	0.945
Shigella	-0.175244	0.403455	0.800961	Shigella	-0.0614813	0.836971	0.956593	Shigella	-0.407467	0.0397988	0.33431	Shigella	-0.174901	0.155671	0.408636	Shigella	-0.300421	0.192551	0.889907	Shigella	-0.0262101	0.927892	0.986963	0.0117661	0.21
Bacteroides	0.162226	0.030367	0.323901	Bacteroides	0.133177	0.244998	0.727461	Bacteroides	0.123605	0.114005	0.500726	Bacteroides	0.0619975	0.162334	0.413213	Bacteroides	0.0663847	0.424856	0.913756	Bacteroides	0.146627	0.201512	0.97798	0.0457527	0.237098
Oscillibacter	-0.0105172	0.880079	0.944033	Oscillibacter	-0.0738102	0.448933	0.808705	Oscillibacter	-0.0158489	0.828169	0.96753	Oscillibacter	-0.0523949	0.168984	0.417489	Oscillibacter	-0.107171	0.240305	0.889907	Oscillibacter	0.00560661	0.951714	0.986963	0.523597	0.743607
Butyrivibrio	-0.39514	0.00949327	0.159487	Butyrivibrio	-0.290136	0.137987	0.725601	Butyrivibrio	-0.25678	0.0664008	0.371844	Butyrivibrio	-0.114332	0.188794	0.437581	Butyrivibrio	-0.0791548	0.428401	0.913756	Butyrivibrio	-0.351124	0.103424	0.97798	0.0725228	0.252
Marvinbryantia	-0.0157861	0.841083	0.944033	Marvinbryantia	-0.0784273	0.462334	0.808705	Marvinbryantia	-0.0692235	0.356002	0.761738	Marvinbryantia	-0.0508906	0.196945	0.437581	Marvinbryantia	-0.0658519	0.406274	0.913756	Marvinbryantia	0.0238023	0.802842	0.97798	0.344522	0.673909
Mitsuokella	-0.0799552	0.61081	0.928202	Mitsuokella	-0.34144	0.066077	0.663237	Mitsuokella	-0.132418	0.267472	0.69582	Mitsuokella	0.0860847	0.206949	0.445737	Mitsuokella	-0.0198169	0.865445	0.964046	Mitsuokella	-0.0892134	0.597488	0.97798	0.0734513	0.252
Klebsiella	-0.329391	0.139148	0.675339	Klebsiella	-0.368062	0.187653	0.727461	Klebsiella	0.00776877	0.965973	0.96753	Klebsiella	-0.132165	0.244792	0.485459	Klebsiella	-0.375545	0.101317	0.889907	Klebsiella	-0.195165	0.468523	0.97798	0.603773	0.79275
Eubacterium	-0.00903916	0.893554	0.944033	Eubacterium	-0.0840336	0.303109	0.727461	Eubacterium	-0.0707525	0.240825	0.688556	Eubacterium	-0.0398398	0.248509	0.485459	Eubacterium	-0.0892897	0.194964	0.889907	Eubacterium	-0.0631158	0.538921	0.97798	0.652046	0.823941
Fusobacterium	-0.160978	0.296568	0.741888	Fusobacterium	-0.189608	0.246977	0.727461	Fusobacterium	0.0124092	0.917471	0.96753	Fusobacterium	-0.0865077	0.270719	0.504353	Fusobacterium	-0.119685	0.514333	0.926511	Fusobacterium	-0.0189963	0.889682	0.986963	0.503492	0.743607
Sutterella	0.0658937	0.795991	0.944033	Sutterella	-0.468583	0.158078	0.725601	Sutterella	-0.102048	0.612317	0.877104	Sutterella	-0.135991	0.294657	0.518843	Sutterella	-0.0803838	0.758817	0.964046	Sutterella	-0.0150406	0.964941	0.988476	0.663831	0.823941
Escherichia	0.162709	0.3929	0.800961	Escherichia	-0.245634	0.345417	0.78419	Escherichia	-0.438467	0.0144365	0.173237	Escherichia	-0.105384	0.302658	0.518843	Escherichia	-0.243313	0.267109	0.889907	Escherichia	-0.0792726	0.755938	0.97798	0.0453665	0.237098
Desulfovibrio	-0.0713025	0.653474	0.928202	Desulfovibrio	-0.0473859	0.819622	0.956593	Desulfovibrio	-0.142449	0.312042	0.722044	Desulfovibrio	-0.0783212	0.346575	0.544086	Desulfovibrio	-0.0306034	0.842911	0.964046	Desulfovibrio	0.0777802	0.721568	0.97798	0.87456	0.942308
Akkermansia	-0.0965518	0.683962	0.928202	Akkermansia	-0.241069	0.405255	0.808705	Akkermansia	-0.0220004	0.912463	0.96753	Akkermansia	-0.113094	0.348011	0.544086	Akkermansia	-0.0478654	0.841803	0.964046	Akkermansia	-0.233049	0.459516	0.97798	0.945324	0.945
Coprobacter	0.185395	0.107837	0.675339	Coprobacter	0.108169	0.503551	0.808705	Coprobacter	0.135444	0.160166	0.551475	Coprobacter	0.0565783	0.34977	0.544086	Coprobacter	0.181765	0.132362	0.889907	Coprobacter	-0.0384341	0.792334	0.97798	0.539031	0.743607
Comamonas	-0.212112	0.00647603	0.159487	Comamonas	-0.0366441	0.754119	0.956593	Comamonas	-0.0278928	0.596007	0.877104	Comamonas	-0.0378731	0.357535	0.546054	Comamonas	0.00636585	0.861142	0.964046	Comamonas	0.090524	0.427003	0.97798	0.024763	0.21
Anaerostipes	0.0608012	0.562229	0.926025	Anaerostipes	0.0756788	0.547454	0.821181	Anaerostipes	0.0468155	0.617689	0.877104	Anaerostipes	0.0501552	0.369316	0.553975	Anaerostipes	0.0465127	0.686485	0.964046	Anaerostipes	0.0909125	0.454297	0.97798	0.32617	0.652
Fournierella	-0.0234034	0.659503	0.928202	Fournierella	-0.0867799	0.295828	0.727461	Fournierella	0.018472	0.75445	0.931967	Fournierella	-0.0283748	0.385466	0.560838	Fournierella	-0.0902694	0.192425	0.889907	Fournierella	0.0210294	0.79093	0.97798	0.739851	0.888
Gordonibacter	0.0678113	0.522033	0.904543	Gordonibacter	0.21153	0.150946	0.725601	Gordonibacter	0.0991476	0.281642	0.69582	Gordonibacter	0.048541	0.387737	0.560838	Gordonibacter	-0.0391203	0.71792	0.964046	Gordonibacter	0.0369445	0.781453	0.97798	0.0222357	0.21
Dialister	0.081646	0.69129	0.928202	Dialister	-0.0330326	0.912218	0.961765	Dialister	-0.40297	0.0300264	0.280246	Dialister	-0.0938818	0.393922	0.560838	Dialister	-0.137495	0.584585	0.926511	Dialister	-0.27081	0.389821	0.97798	0.409297	0.730979
Phocea	0.232441	0.0085645	0.159487	Phocea	0.189713	0.133279	0.725601	Phocea	0.0559363	0.510189	0.877104	Phocea	0.0391791	0.412752	0.568601	Phocea	0.0947808	0.339012	0.889907	Phocea	-0.0930693	0.451263	0.97798	0.0476575	0.237098
Blautia	0.0687945	0.212423	0.741888	Blautia	0.00665467	0.920875	0.961765	Blautia	0.0562324	0.280106	0.69582	Blautia	0.02442	0.412913	0.568601	Blautia	0.0443225	0.475077	0.926511	Blautia	0.116128	0.119493	0.97798	0.066219	0.252
Faecalitalea	-0.0732422	0.272292	0.741888	Faecalitalea	0.00660548	0.934453	0.961765	Faecalitalea	-0.0906905	0.160228	0.551475	Faecalitalea	-0.0236403	0.452469	0.606117	Faecalitalea	-0.0916382	0.242009	0.889907	Faecalitalea	0.0200754	0.827322	0.97798	0.804849	0.9016
Dielma	0.413361	0.000446405	0.0359865	Dielma	-0.0986964	0.493064	0.808705	Dielma	0.0614589	0.532349	0.877104	Dielma	0.0401967	0.456794	0.606117	Dielma	0.113628	0.365754	0.903627	Dielma	-0.0185474	0.902969	0.986963	0.00124785	0.084
Coprobacillus	0.0320399	0.706357	0.928202	Coprobacillus	-0.0709212	0.494694	0.808705	Coprobacillus	0.034855	0.665923	0.888181	Coprobacillus	0.029874	0.461803	0.606117	Coprobacillus	0.0128181	0.887069	0.964046	Coprobacillus	0.159879	0.160903	0.97798	0.845175	0.933947
Enterococcus	-0.0134793	0.910318	0.944033	Enterococcus	-0.130756	0.468404	0.808705	Enterococcus	-0.174467	0.11922	0.500726	Enterococcus	-0.0455058	0.504231	0.636749	Enterococcus	-0.0846076	0.497405	0.926511	Enterococcus	-0.127802	0.488806	0.97798	0.490834	0.743607
Adlercreutzia	0.189803	0.151794	0.675339	Adlercreutzia	0.152062	0.37527	0.808274	Adlercreutzia	0.195356	0.0651688	0.371844	Adlercreutzia	0.0457448	0.50698	0.636749	Adlercreutzia	0.158772	0.247428	0.889907	Adlercreutzia	-0.168213	0.382597	0.97798	0.513851	0.743607
Butyricicoccus	0.0119029	0.851854	0.944033	Butyricicoccus	0.162627	0.0591037	0.663237	Butyricicoccus	0.0567961	0.362732	0.761738	Butyricicoccus	-0.0228524	0.508636	0.636749	Butyricicoccus	0.0482489	0.55518	0.926511	Butyricicoccus	0.00569142	0.9506	0.986963	0.534016	0.743607
Actinomyces	0.0173594	0.841442	0.944033	Actinomyces	-0.0404744	0.729032	0.956593	Actinomyces	-0.0977249	0.170695	0.551475	Actinomyces	-0.0272463	0.517641	0.636749	Actinomyces	-0.0513063	0.573236	0.926511	Actinomyces	-0.0569093	0.610446	0.97798	0.752581	0.890873
Phascolarctobacterium	-0.301371	0.156425	0.675339	Phascolarctobacterium	-0.171972	0.519882	0.808705	Phascolarctobacterium	-0.0341403	0.865375	0.96753	Phascolarctobacterium	-0.0573054	0.587708	0.683937	Phascolarctobacterium	0.0116879	0.95257	0.964046	Phascolarctobacterium	-0.112157	0.661334	0.97798	0.0194349	0.21
Dakarella	-0.183322	0.29074	0.741888	Dakarella	-0.369739	0.0920416	0.725601	Dakarella	-0.114394	0.318043	0.722044	Dakarella	-0.0394994	0.592471	0.683937	Dakarella	-0.0374613	0.769042	0.964046	Dakarella	-0.0417501	0.81703	0.97798	0.0389916	0.237098
Intestinibacter	-0.231632	0.128891	0.675339	Intestinibacter	-0.451201	0.0316083	0.663237	Intestinibacter	-0.195622	0.159025	0.551475	Intestinibacter	-0.0449433	0.594374	0.683937	Intestinibacter	0.0516955	0.752015	0.964046	Intestinibacter	-0.103983	0.591501	0.97798	0.92622	0.945
Treponema	0.00303151	0.964406	0.964406	Treponema	0.00483986	0.966825	0.978473	Treponema	0.0217212	0.726876	0.931967	Treponema	-0.0208931	0.637258	0.723374	Treponema	-0.0135172	0.856939	0.964046	Treponema	-0.110668	0.380107	0.97798	0.499975	0.743607
Cloacibacillus	0.11472	0.232354	0.741888	Cloacibacillus	0.0567206	0.631116	0.898538	Cloacibacillus	0.092003	0.25411	0.688556	Cloacibacillus	0.0194058	0.719454	0.805788	Cloacibacillus	0.11509	0.226813	0.889907	Cloacibacillus	-0.0788354	0.600501	0.97798	0.418153	0.7315
Streptococcus	0.0587733	0.639318	0.928202	Streptococcus	-0.321663	0.0594258	0.663237	Streptococcus	-0.221523	0.0579553	0.371844	Streptococcus	0.0164706	0.801087	0.885412	Streptococcus	-0.257954	0.0443749	0.889907	Streptococcus	-0.116643	0.523281	0.97798	0.216766	0.494919
Porphyromonas	-0.011633	0.904174	0.944033	Porphyromonas	-0.227241	0.0989587	0.725601	Porphyromonas	-0.290746	0.000961416	0.0358673	Porphyromonas	0.0108753	0.843646	0.907125	Porphyromonas	-0.210762	0.0780588	0.889907	Porphyromonas	-0.276587	0.0300635	0.81228	0.0227187	0.21
Pseudoflavonifractor	-0.0258855	0.703371	0.928202	Pseudoflavonifractor	-0.230138	0.0341789	0.663237	Pseudoflavonifractor	-0.0498983	0.442956	0.865309	Pseudoflavonifractor	0.00677166	0.853129	0.907125	Pseudoflavonifractor	-0.0378806	0.629604	0.964046	Pseudoflavonifractor	-0.0164214	0.849911	0.97798	0.286868	0.618154
Clostridium	-0.0457863	0.424987	0.811339	Clostridium	-0.0402747	0.616129	0.892325	Clostridium	0.0324858	0.561436	0.877104	Clostridium	-0.0023092	0.950685	0.975711	Clostridium	-0.109351	0.0671267	0.889907	Clostridium	-0.0493453	0.569472	0.97798	0.502993	0.743607
Collinsella	-0.133194	0.340854	0.795326	Collinsella	0.182755	0.257982	0.727461	Collinsella	0.0831488	0.523586	0.877104	Collinsella	0.00365549	0.955223	0.975711	Collinsella	0.0407161	0.782803	0.964046	Collinsella	0.174809	0.304059	0.97798	0.779803	0.9016
Lactobacillus	-0.154752	0.391806	0.800961	Lactobacillus	-0.15267	0.510475	0.808705	Lactobacillus	0.035934	0.810622	0.96753	Lactobacillus	-0.00395059	0.964096	0.975711	Lactobacillus	-0.102185	0.576748	0.926511	Lactobacillus	-0.0477192	0.864177	0.980957	0.381384	0.695739
Bilophila	0.273961	0.125417	0.675339	Bilophila	-0.0195888	0.938866	0.961765	Bilophila	-0.12269	0.492155	0.877104	Bilophila	0.000567276	0.995176	0.995176	Bilophila	0.315927	0.130415	0.889907	Bilophila	0.267498	0.259593	0.97798	0.730095	0.888
Adjusting for age, gender, center, moderate-to-vigorous physical activity, education level, income, antibiotic in last 6 months, diabetes, and metformin use.
Genera in bold were significantly associated with both BMI and US exposure.
